# Supplementary material for: Muscle allele-specific expression QTLs may affect meat quality traits in Bos indicus
Source: Sci Rep. 2021 Apr 1;11:7321. doi: 10.1038/s41598-021-86782-2 (PMC8016890; doi:10.1038/s41598-021-86782-2)
Supplement: Supplementary file 1 — Supplementary information. [file 41598_2021_86782_MOESM1_ESM.xlsx]

## Sheet: T1_aseQTL
Muscle allele-specific expression QTLs may affect meat quality traits in Bos indicus Jennifer Jessica Bruscadin1, Marcela Maria de Souza2, Karina Santos de Oliveira1, Marina Ibelli Pereira Rocha1, Juliana Afonso5, Tainã Figueiredo Cardoso3, Adhemar Zerlotini4, Luiz Lehmann Coutinho5, Simone Cristina Méo Niciura 3, Luciana Correia de Almeida Regitano3* 1Center of Biological Sciences and Health, Fe…
Supplementary Table 1 - AseQTLs results
aseQTL	CHR	POS	P	ASE_SNP	ASE_GENE	ref_freq
rs110832589	19	2403085	0.0476460089063225	rs136607764	NA	0.683036
rs109039563	1	151466980	0.0400563573573867	rs137335514	NA	0.785714
rs111014358	22	12518094	0.0188388752177138	rs110533071	XIRP1	0.857143
rs109756952	25	3562806	0.0169283091802878	rs134422650	NA	0.825893
rs109570107	8	109805165	0.0392252635097596	rs41255673	GSN	0.542411
rs109570107	8	109805165	0.0392252635097596	rs41255673	GSN	0.542411
rs109570107	8	109805165	0.0392252635097596	rs41255673	GSN	0.542411
rs110873441	3	9410765	0.0219352567194307	rs109258130	ATP1A2	0.729911
rs110203264	8	90272686	0.0216286716946009	rs136762841	CAVIN4	0.564732
rs110203264	8	90272686	0.0216286716946009	rs136762841	CAVIN4	0.564732
rs110324718	10	10147987	0.0325655618531294	rs41656695	CMYA5	0.511161
rs110324718	10	10147987	0.0325655618531294	rs41656695	CMYA5	0.511161
rs110324718	10	10147987	0.0325655618531294	rs41656695	CMYA5	0.511161
rs109153449	8	89557638	0.0389107229174873	rs136672559	SEMA4D	0.517857
rs109153449	8	89557638	0.0389107229174873	rs136672559	SEMA4D	0.517857
rs109153449	8	89557638	0.0389107229174873	rs136672559	SEMA4D	0.517857
rs109153449	8	89557638	0.0389107229174873	rs136672559	SEMA4D	0.517857
rs109024216	14	62746363	0.0105310727221533	rs135268999	KLF10	0.627232
rs109024216	14	62746363	0.0105310727221533	rs135268999	KLF10	0.627232
rs42118380	27	15063562	0.0348967947712015	rs109811432	ACSL1	0.933036
rs42118380	27	15063562	0.0348967947712015	rs109811432	ACSL1	0.933036
rs42118380	27	15063562	0.0348967947712015	rs109811432	ACSL1	0.933036
rs108968525	27	15102964	0.0348967947712015	rs109811432	ACSL1	0.933036
rs108968525	27	15102964	0.0348967947712015	rs109811432	ACSL1	0.933036
rs108968525	27	15102964	0.0348967947712015	rs109811432	ACSL1	0.933036
rs110966557	2	28743295	0.0134881626569085	rs42300734	XIRP2	0.598214
rs110966557	2	28743295	0.013624220446153	rs109842586	XIRP2	0.598214
rs110367141	29	9051176	0.0270098821463552	rs41257152	HIKESHI	0.689732
rs109350200	8	66692647	0.0153572643944467	rs43560220	LPL	0.584821
rs109922571	21	68319858	0.00354050317914407	rs133489106	EIF5	0.665179
rs109922571	21	68319858	0.0176045212683133	rs135522467	EIF5	0.665179
rs110190910	27	15128902	0.0348967947712015	rs109811432	ACSL1	0.924107
rs110190910	27	15128902	0.0348967947712015	rs109811432	ACSL1	0.924107
rs110190910	27	15128902	0.0348967947712015	rs109811432	ACSL1	0.924107
rs111018334	21	68464746	0.00593911238663251	rs135522467	EIF5	0.633929
rs110742604	23	28284087	0.0133509470690781	rs110850310	HSPA1A	0.558036
rs109147059	2	28349857	0.0401156354370514	rs109372848	NA	0.712054
rs42116262	27	15557424	0.0489466032490599	rs109811432	ACSL1	0.729911
rs42116262	27	15557424	0.0489466032490599	rs109811432	ACSL1	0.729911
rs42116262	27	15557424	0.0489466032490599	rs109811432	ACSL1	0.729911
rs109143886	7	3156773	0.0225838854690391	rs110095343	NA	0.674107
rs109010207	21	68202185	0.0176045212683133	rs135522467	EIF5	0.671875
rs109010207	21	68202185	0.00354050317914407	rs133489106	EIF5	0.671875
rs110532113	25	1806029	0.0171654749080919	rs133877387	MSRB1	0.654018
rs110020451	23	25207610	0.0488130452467683	rs109550233	NA	0.546875
rs109044085	19	48407091	0.0260093417660569	rs42864193	PECAM1	0.720982
rs109044085	19	48407091	0.0260093417660569	rs42864193	PECAM1	0.720982
rs110762589	1	1558454	0.001251748781814	rs133993391	SON	0.665179
rs43256548	1	106263678	0.0486272142195017	rs136773261	PPM1L	0.803571
rs43256548	1	106263678	0.0486272142195017	rs136773261	PPM1L	0.803571
rs43261814	1	106360120	0.0444982925582552	rs136773261	PPM1L	0.895089
rs43261814	1	106360120	0.0444982925582552	rs136773261	PPM1L	0.895089
rs43261771	1	106367330	0.0444982925582552	rs136773261	PPM1L	0.895089
rs43261771	1	106367330	0.0444982925582552	rs136773261	PPM1L	0.895089
rs135590646	1	106389701	0.0444982925582552	rs136773261	PPM1L	0.892857
rs135590646	1	106389701	0.0444982925582552	rs136773261	PPM1L	0.892857
rs134208002	1	117275569	0.00994764714211221	rs135742569	EIF2A	0.698661
rs134208002	1	117275569	0.00994764714211221	rs135742569	EIF2A	0.698661
rs134208002	1	117275569	0.00994764714211221	rs135742569	EIF2A	0.698661
rs43287271	1	151370180	0.0306584765388415	rs137335514	NA	0.607143
rs43289059	1	151427316	0.00339660044466582	rs137335514	NA	0.696429
rs134251209	1	151429841	0.00339660044466582	rs137335514	NA	0.696429
rs137074346	1	151532046	0.02302791648958	rs137335514	NA	0.616071
rs110410896	1	151678695	0.0181026941223903	rs137335514	NA	0.5
rs134952992	1	151739388	0.0383518922896888	rs137335514	NA	0.725446
rs135936829	1	151743189	0.0383518922896888	rs137335514	NA	0.725446
rs42169712	1	152036066	0.0488802737979918	rs137335514	NA	0.595982
rs42169711	1	152036617	0.0452190321782235	rs137335514	NA	0.776786
rs137801265	1	152038340	0.0488802737979918	rs137335514	NA	0.595982
rs133958157	1	152039215	0.0488802737979918	rs137335514	NA	0.595982
rs42169677	1	152040371	0.0488802737979918	rs137335514	NA	0.595982
rs42169671	1	152040918	0.0488802737979918	rs137335514	NA	0.595982
rs134234993	1	153254630	0.0284709356724525	rs137335514	NA	0.75
rs132832126	1	151310284	0.0480661872019313	rs137335514	NA	0.741071
rs42421731	2	17397035	0.0268180789386559	rs132817153	NA	0.631696
rs43291020	2	17664717	0.0255380540698569	rs43709124	NA	0.694196
rs43140279	2	17734916	0.013807157231044	rs43709124	NA	0.696429
rs136575343	2	17767108	0.035700992882062	rs136209194	NA	0.575893
rs135111266	2	17771574	0.035700992882062	rs136209194	NA	0.582589
rs43051918	2	17703457	0.0409531011113675	rs43709124	NA	0.707589
rs43291683	2	17798026	0.0240224053126991	rs136209194	NA	0.600446
rs133489815	2	17798622	0.0199490936071453	rs136209194	NA	0.640625
rs43291678	2	17799274	0.0199490936071453	rs136209194	NA	0.640625
rs42678241	2	17848290	0.030503720472235	rs43709124	NA	0.823661
rs109446127	2	17856446	0.030503720472235	rs43709124	NA	0.823661
rs134822366	2	17857721	0.030503720472235	rs43709124	NA	0.823661
rs110813050	2	17935490	0.0455359076724419	rs43709124	NA	0.899554
rs133816272	2	17961756	0.0309066840222858	rs43709124	NA	0.526786
rs133816272	2	17961756	0.0437273582420327	rs132817153	NA	0.526786
rs136209194	2	18329794	0.0428812462370241	rs132817153	NA	0.671875
rs137626275	2	18665124	0.0493238052146496	rs132817153	NA	0.504464
rs135620387	2	18711746	0.00446391022464822	rs132817153	NA	0.506696
rs43272366	2	18859245	0.00720604214255256	rs132817153	NA	0.613839
rs43273558	2	18906830	0.0470743907666658	rs132817153	NA	0.723214
rs42267725	2	19168342	0.045580541607102	rs136209194	NA	0.727679
rs43301046	2	28109351	0.0252662755217634	rs42300734	XIRP2	0.736607
rs135739202	2	28125798	0.0431245867490411	rs109372848	NA	0.636161
rs135739202	2	28125798	0.00672533715931299	rs42300734	XIRP2	0.636161
rs135025478	2	28155681	0.0468611336384418	rs42300734	XIRP2	0.783482
rs110203817	2	28175974	0.0395822883223433	rs42300734	XIRP2	0.694196
rs43299827	2	28212913	0.0376088948646987	rs42300734	XIRP2	0.747768
rs134320464	2	28338504	0.0347500337823109	rs42300734	XIRP2	0.580357
rs135612866	2	28339670	0.0347500337823109	rs42300734	XIRP2	0.580357
rs42297733	2	28414693	0.0209863374835427	rs42300734	XIRP2	0.671875
rs137402327	2	28425108	0.0144608078347646	rs42300734	XIRP2	0.714286
rs137234079	2	28481378	0.0281482224753632	rs42300734	XIRP2	0.689732
rs136173650	2	28483654	0.0281482224753632	rs42300734	XIRP2	0.622768
rs43164148	2	28562835	0.0234405201064214	rs42300734	XIRP2	0.732143
rs132937359	2	28599085	0.0297380183730448	rs42300734	XIRP2	0.850446
rs134425080	2	28616652	0.0234405201064214	rs42300734	XIRP2	0.729911
rs137426440	2	28697949	0.0119542594642102	rs109842586	XIRP2	0.540179
rs136217976	2	28705550	0.0197665056725422	rs109842586	XIRP2	0.566964
rs137030876	2	28716890	0.0194047205761403	rs42300734	XIRP2	0.629464
rs109160934	2	28734746	0.0345838234913703	rs109842586	XIRP2	0.694196
rs134131826	2	28736853	0.0421253216728942	rs109842586	XIRP2	0.736607
rs135181793	2	28739228	0.0421253216728942	rs109842586	XIRP2	0.736607
rs137592598	2	28742397	0.0359140781604841	rs109842586	XIRP2	0.555804
rs110708547	2	28744341	0.00800307757658164	rs109842586	XIRP2	0.575893
rs135000519	2	28816612	0.0354634661956274	rs109372848	NA	0.631696
rs110393685	2	28845197	0.0180982781026159	rs109842586	XIRP2	0.529018
rs133465516	2	28847517	0.0438343975649646	rs109842586	XIRP2	0.566964
rs133851974	2	28915137	0.0104506004185177	rs109372848	NA	0.625
rs109622560	2	28960039	0.0483347186639087	rs137232459	XIRP2	0.645089
rs136885730	2	28961953	0.0493669085416136	rs109372848	NA	0.6875
rs110103897	2	28995315	0.0197603773889672	rs109372848	NA	0.680804
rs109842586	2	29002431	0.0164129906915027	rs109372848	NA	0.770089
rs135224732	2	29007775	0.0164129906915027	rs109372848	NA	0.767857
rs136522574	2	29010209	0.0164129906915027	rs109372848	NA	0.745536
rs110532396	2	29013488	0.0159643860111077	rs109372848	NA	0.609375
rs132636310	2	29035605	0.0375628522225092	rs42299527	XIRP2	0.591518
rs132984471	2	29050631	0.0483347186639087	rs137232459	XIRP2	0.627232
rs136831434	2	29057648	0.0467721062179361	rs109372848	NA	0.584821
rs136831434	2	29057648	0.00406622597757795	rs109842586	XIRP2	0.584821
rs133234906	2	29067652	0.0483347186639087	rs137232459	XIRP2	0.627232
rs110621075	2	29180114	0.0392926307904697	rs42300734	XIRP2	0.622768
rs110621075	2	29180114	0.0442766132547696	rs109842586	XIRP2	0.622768
rs109928029	2	29183052	0.0172545870210405	rs109842586	XIRP2	0.524554
rs110359311	2	29286511	0.0191534786624185	rs109372848	NA	0.522321
rs109714782	2	29302236	0.0329518658101255	rs42300734	XIRP2	0.676339
rs134151336	2	29332370	0.00687011249246468	rs109372848	NA	0.560268
rs42209634	2	29390629	0.0430219941276408	rs137232459	XIRP2	0.716518
rs43084120	2	29415796	0.0366787167550905	rs42299527	XIRP2	0.725446
rs134678174	2	29437197	0.0453592756936158	rs109372848	NA	0.551339
rs43301401	2	29944810	0.0179390096114607	rs109372848	NA	0.602679
rs43301837	2	29956623	0.043087679593696	rs42300734	XIRP2	0.625
rs133102452	2	43790247	0.0451122099461987	rs41257135	NA	0.776786
rs134671686	2	43965132	0.048157365627815	rs41257135	NA	0.830357
rs136393233	2	44132796	0.0275945515194878	rs41257135	NA	0.589286
rs137173389	2	44147146	0.00391093023393956	rs41257135	NA	0.515625
rs110932216	2	44230749	0.0381377391555774	rs41257135	NA	0.611607
rs135842047	2	44233424	0.0277030381775978	rs41257135	NA	0.582589
rs134216772	2	44619413	0.0003272317380458	rs41257135	NA	0.662946
rs132962852	2	44630717	0.0381852255061718	rs41257135	NA	0.513393
rs134229733	2	44634696	0.0381852255061718	rs41257135	NA	0.513393
rs108992629	2	44668339	0.0003272317380458	rs41257135	NA	0.662946
rs109289367	2	44681036	0.0381852255061718	rs41257135	NA	0.513393
rs137557407	2	44723356	0.0003272317380458	rs41257135	NA	0.662946
rs133474920	2	44727733	0.0024995906544031	rs41257135	NA	0.761161
rs136247410	2	44738123	0.0003272317380458	rs41257135	NA	0.662946
rs136016366	2	44784058	0.0421049682620051	rs41257135	NA	0.676339
rs133468811	2	44819162	0.0477589273556589	rs41257135	NA	0.662946
rs109052123	2	44820962	0.0475505112061818	rs41257135	NA	0.671875
rs109028905	2	44824661	0.0475505112061818	rs41257135	NA	0.671875
rs135022612	2	44924775	0.0428310335610814	rs41257135	NA	0.881696
rs134227063	2	44939793	0.0428310335610814	rs41257135	NA	0.883929
rs135445984	2	44944598	0.0272878665252301	rs41257135	NA	0.517857
rs133678249	2	44975633	0.0428310335610814	rs41257135	NA	0.883929
rs135654651	2	45242934	0.0465056883060474	rs41257135	NA	0.741071
rs134199012	2	45340661	0.0378013417258196	rs41257135	NA	0.877232
rs109556316	2	45546242	0.049092835027981	rs41257135	NA	0.595982
rs134701944	2	45553024	0.049092835027981	rs41257135	NA	0.598214
rs136217410	2	45553886	0.049092835027981	rs41257135	NA	0.598214
rs134562043	2	45562555	0.049092835027981	rs41257135	NA	0.598214
rs137819509	2	45565912	0.049092835027981	rs41257135	NA	0.598214
rs135458525	2	45647322	0.0260349518546178	rs41257135	NA	0.944196
rs134864770	2	46344586	0.0131706374178631	rs134974700	MMADHC	0.589286
rs137806278	2	46349530	0.0131706374178631	rs134974700	MMADHC	0.589286
rs133714062	2	46351481	0.0131706374178631	rs134974700	MMADHC	0.589286
rs133292667	2	46415578	0.0485987619633296	rs134974700	MMADHC	0.638393
rs135933052	2	46443383	0.0380701148919387	rs134974700	MMADHC	0.709821
rs132922970	2	47018450	0.00799093123727471	rs134974700	MMADHC	0.575893
rs133196738	2	47539017	0.000768083555146148	rs134974700	MMADHC	0.683036
rs132753457	2	94375502	0.00813943546727648	rs137554670	NDUFS1	0.622768
rs134173577	2	97496399	0.0175717470598575	rs109485588	MYL1	0.770089
rs133668509	2	97702816	0.038397233406718	rs109485588	MYL1	0.877232
rs132978247	2	97710185	0.038397233406718	rs109485588	MYL1	0.877232
rs110573587	2	97734334	0.0365440755771817	rs109485588	MYL1	0.803571
rs110890947	2	97744955	0.00615773526587796	rs109485588	MYL1	0.825893
rs110865065	2	97745881	0.0170636827240531	rs109485588	MYL1	0.801339
rs109537764	2	97747517	0.0175784865479577	rs109485588	MYL1	0.870536
rs109353976	2	97748159	0.038397233406718	rs109485588	MYL1	0.877232
rs134550201	2	97749139	0.00610251277818106	rs109485588	MYL1	0.756696
rs108984684	2	97750952	0.00315557516761496	rs109485588	MYL1	0.799107
rs110754217	2	97753939	0.038397233406718	rs109485588	MYL1	0.877232
rs136360354	2	98041003	0.0190676771269141	rs109485588	MYL1	0.649554
rs110799189	2	98161414	0.032271632250676	rs109485588	MYL1	0.569196
rs137325652	2	98305564	0.0299116949630939	rs109485588	MYL1	0.53125
rs136412162	2	98489464	0.0393431688043391	rs109485588	MYL1	0.520089
rs110454656	2	98638848	0.022373318280952	rs109485588	MYL1	0.819196
rs135363259	2	104712766	0.0127068378039694	rs134772503	NA	0.799107
rs110128227	2	105228212	0.012745098097255	rs134772503	NA	0.680804
rs134816128	2	105408095	0.0407253469695458	rs134772503	NA	0.591518
rs135415091	2	105455886	0.0136727242783061	rs134772503	NA	0.631696
rs134195752	2	105466257	0.0408493317410893	rs134772503	NA	0.674107
rs136238667	2	105471109	0.0136727242783061	rs134772503	NA	0.631696
rs109859973	2	106718526	0.0237133286713442	rs43315202	PRKAG3	0.587054
rs109859973	2	106718526	0.0237133286713442	rs43315202	PRKAG3	0.587054
rs109859973	2	106718526	0.0237133286713442	rs43315202	PRKAG3	0.587054
rs133710221	2	118377302	0.0215981827520977	rs137085762	CAB39	0.669643
rs133710221	2	118377302	0.0215981827520977	rs137085762	CAB39	0.669643
rs136251378	2	118789211	0.0194999765062228	rs110283283	CAB39	0.511161
rs136251378	2	118789211	0.0194999765062228	rs110283283	CAB39	0.511161
rs133580531	2	118790120	0.0194999765062228	rs110283283	CAB39	0.506696
rs133580531	2	118790120	0.0194999765062228	rs110283283	CAB39	0.506696
rs136552656	2	118800231	0.0194999765062228	rs110283283	CAB39	0.511161
rs136552656	2	118800231	0.0194999765062228	rs110283283	CAB39	0.511161
rs135880419	2	118817016	0.03669710988356	rs137085762	CAB39	0.569196
rs135880419	2	118817016	0.03669710988356	rs137085762	CAB39	0.569196
rs135641774	2	119131691	0.0281421292343414	rs137085762	CAB39	0.566964
rs135641774	2	119131691	0.0174284236315198	rs110283283	CAB39	0.566964
rs135641774	2	119131691	0.0174284236315198	rs110283283	CAB39	0.566964
rs135641774	2	119131691	0.0281421292343414	rs137085762	CAB39	0.566964
rs110796432	2	119135737	0.0281421292343414	rs137085762	CAB39	0.566964
rs110796432	2	119135737	0.0281421292343414	rs137085762	CAB39	0.566964
rs110796432	2	119135737	0.0174284236315198	rs110283283	CAB39	0.566964
rs110796432	2	119135737	0.0174284236315198	rs110283283	CAB39	0.566964
rs111008479	2	119136436	0.0174284236315198	rs110283283	CAB39	0.566964
rs111008479	2	119136436	0.0174284236315198	rs110283283	CAB39	0.566964
rs111008479	2	119136436	0.0281421292343414	rs137085762	CAB39	0.566964
rs111008479	2	119136436	0.0281421292343414	rs137085762	CAB39	0.566964
rs110804863	2	119137736	0.0174284236315198	rs110283283	CAB39	0.566964
rs110804863	2	119137736	0.0174284236315198	rs110283283	CAB39	0.566964
rs110804863	2	119137736	0.0281421292343414	rs137085762	CAB39	0.566964
rs110804863	2	119137736	0.0281421292343414	rs137085762	CAB39	0.566964
rs110179476	2	119147407	0.0174284236315198	rs110283283	CAB39	0.566964
rs110179476	2	119147407	0.0281421292343414	rs137085762	CAB39	0.566964
rs110179476	2	119147407	0.0281421292343414	rs137085762	CAB39	0.566964
rs110179476	2	119147407	0.0174284236315198	rs110283283	CAB39	0.566964
rs137235065	2	119156957	0.0150376118745395	rs137085762	CAB39	0.645089
rs137235065	2	119156957	0.0150376118745395	rs137085762	CAB39	0.645089
rs109107062	2	119158910	0.0150376118745395	rs137085762	CAB39	0.645089
rs109107062	2	119158910	0.0150376118745395	rs137085762	CAB39	0.645089
rs110350229	2	119161780	0.0150376118745395	rs137085762	CAB39	0.618304
rs110350229	2	119161780	0.0150376118745395	rs137085762	CAB39	0.618304
rs110748308	2	119306278	0.0427817855433065	rs137085762	CAB39	0.551339
rs110748308	2	119306278	0.0427817855433065	rs137085762	CAB39	0.551339
rs109447328	2	119306913	0.0427817855433065	rs137085762	CAB39	0.551339
rs109447328	2	119306913	0.0427817855433065	rs137085762	CAB39	0.551339
rs109434802	2	119307547	0.0427817855433065	rs137085762	CAB39	0.551339
rs109434802	2	119307547	0.0427817855433065	rs137085762	CAB39	0.551339
rs109612499	2	119310073	0.0427817855433065	rs137085762	CAB39	0.551339
rs109612499	2	119310073	0.0427817855433065	rs137085762	CAB39	0.551339
rs109268101	2	119312426	0.0427817855433065	rs137085762	CAB39	0.551339
rs109268101	2	119312426	0.0427817855433065	rs137085762	CAB39	0.551339
rs109065844	2	119314924	0.0427817855433065	rs137085762	CAB39	0.551339
rs109065844	2	119314924	0.0427817855433065	rs137085762	CAB39	0.551339
rs133996653	2	28810879	0.0272450624900456	rs109842586	XIRP2	0.734375
rs135171765	3	6811826	0.0368191350601513	rs137833130	NA	0.5
rs109580858	3	8523533	0.0273328224583549	rs109202994	CASQ1	0.890625
rs109580858	3	8523533	0.0273328224583549	rs109202994	CASQ1	0.890625
rs136296091	3	8526638	0.0273328224583549	rs109202994	CASQ1	0.890625
rs136296091	3	8526638	0.0273328224583549	rs109202994	CASQ1	0.890625
rs135572230	3	9317038	0.0219352567194307	rs109258130	ATP1A2	0.738839
rs133068512	3	9324612	0.0219352567194307	rs109258130	ATP1A2	0.738839
rs137320425	3	9380843	0.0219352567194307	rs109258130	ATP1A2	0.738839
rs134080565	3	9408220	0.0219352567194307	rs109258130	ATP1A2	0.743304
rs135271755	3	10140467	0.0392607311140213	rs109258130	ATP1A2	0.587054
rs136701558	3	10340276	0.013348686675367	rs109202994	CASQ1	0.59375
rs136701558	3	10340276	0.013348686675367	rs109202994	CASQ1	0.59375
rs109918941	3	10465504	0.0430219941276408	rs109835903	ATP1A2	0.569196
rs136092326	3	16160651	0.0378238699834044	rs132851674	S100A16	0.734375
rs136092326	3	16160651	0.0378238699834044	rs132851674	S100A16	0.734375
rs136092326	3	16160651	0.0378238699834044	rs132851674	S100A16	0.734375
rs136510241	3	17139691	0.0471363161591711	rs132851674	S100A16	0.709821
rs136510241	3	17139691	0.0471363161591711	rs132851674	S100A16	0.709821
rs136510241	3	17139691	0.0471363161591711	rs132851674	S100A16	0.709821
rs110229449	3	17140490	0.045298630446055	rs132851674	S100A16	0.883929
rs110229449	3	17140490	0.045298630446055	rs132851674	S100A16	0.883929
rs110229449	3	17140490	0.045298630446055	rs132851674	S100A16	0.883929
rs137704076	3	17157171	0.046070185733709	rs132851674	S100A16	0.571429
rs137704076	3	17157171	0.046070185733709	rs132851674	S100A16	0.571429
rs137704076	3	17157171	0.046070185733709	rs132851674	S100A16	0.571429
rs133968836	3	17158385	0.017451133807727	rs132851674	S100A16	0.616071
rs133968836	3	17158385	0.017451133807727	rs132851674	S100A16	0.616071
rs133968836	3	17158385	0.017451133807727	rs132851674	S100A16	0.616071
rs133788707	3	17164439	0.0214678120965057	rs132851674	S100A16	0.622768
rs133788707	3	17164439	0.0214678120965057	rs132851674	S100A16	0.622768
rs133788707	3	17164439	0.0214678120965057	rs132851674	S100A16	0.622768
rs133672591	3	17173967	0.0280875103130881	rs132851674	S100A16	0.578125
rs133672591	3	17173967	0.0280875103130881	rs132851674	S100A16	0.578125
rs133672591	3	17173967	0.0280875103130881	rs132851674	S100A16	0.578125
rs135656596	3	17176522	0.0280875103130881	rs132851674	S100A16	0.578125
rs135656596	3	17176522	0.0280875103130881	rs132851674	S100A16	0.578125
rs135656596	3	17176522	0.0280875103130881	rs132851674	S100A16	0.578125
rs133955893	3	17207872	0.0439647590484958	rs132851674	S100A16	0.734375
rs133955893	3	17207872	0.0439647590484958	rs132851674	S100A16	0.734375
rs133955893	3	17207872	0.0439647590484958	rs132851674	S100A16	0.734375
rs137642080	3	17221111	0.0278330852198949	rs132851674	S100A16	0.792411
rs137642080	3	17221111	0.0278330852198949	rs132851674	S100A16	0.792411
rs137642080	3	17221111	0.0278330852198949	rs132851674	S100A16	0.792411
rs134757552	3	17285927	0.0107834267589357	rs132851674	S100A16	0.636161
rs134757552	3	17285927	0.0107834267589357	rs132851674	S100A16	0.636161
rs134757552	3	17285927	0.0107834267589357	rs132851674	S100A16	0.636161
rs137429036	3	17322479	0.0334717181039406	rs132851674	S100A16	0.529018
rs137429036	3	17322479	0.0334717181039406	rs132851674	S100A16	0.529018
rs137429036	3	17322479	0.0334717181039406	rs132851674	S100A16	0.529018
rs137591743	3	17533628	0.00232096598913015	rs132851674	S100A16	0.504464
rs137591743	3	17533628	0.00232096598913015	rs132851674	S100A16	0.504464
rs137591743	3	17533628	0.00232096598913015	rs132851674	S100A16	0.504464
rs110683989	3	17758957	0.00912108543044635	rs132851674	S100A16	0.595982
rs110683989	3	17758957	0.00912108543044635	rs132851674	S100A16	0.595982
rs110683989	3	17758957	0.00912108543044635	rs132851674	S100A16	0.595982
rs135148828	3	18799866	0.0104593003584522	rs135641796	MRPL9	0.600446
rs135148828	3	18799866	0.0104593003584522	rs135641796	MRPL9	0.600446
rs110944708	3	19248606	0.0123978698403283	rs135641796	MRPL9	0.703125
rs110944708	3	19248606	0.0123978698403283	rs135641796	MRPL9	0.703125
rs135379207	3	20615797	0.011564492158011	rs41257141	TXNIP	0.727679
rs109794604	3	20617584	0.011564492158011	rs41257141	TXNIP	0.727679
rs133689035	3	20706978	0.0144784410748362	rs41257141	TXNIP	0.741071
rs133689035	3	20706978	0.00753058795155872	rs110233071	TXNIP	0.741071
rs110861483	3	20841126	0.00794396576104674	rs110233071	TXNIP	0.569196
rs110861483	3	20841126	0.00916835086503096	rs41257141	TXNIP	0.569196
rs137395889	3	20847764	0.0121526226652261	rs110233071	TXNIP	0.582589
rs134178947	3	21421216	0.0177965128560066	rs110233071	TXNIP	0.620536
rs134178947	3	21421216	0.0229888225666433	rs41257141	TXNIP	0.620536
rs137620515	3	21450058	0.0254907170671397	rs110233071	TXNIP	0.542411
rs137223442	3	21460840	0.0181577519451631	rs41257141	TXNIP	0.709821
rs137223442	3	21460840	0.00115429270920987	rs110233071	TXNIP	0.709821
rs109876362	3	21522642	0.015700896360468	rs41257141	TXNIP	0.582589
rs137220740	3	21547185	0.0452821683738258	rs41257141	TXNIP	0.609375
rs109746796	3	21663852	0.0378559138851996	rs41257141	TXNIP	0.854911
rs133385125	3	21664493	0.0378559138851996	rs41257141	TXNIP	0.850446
rs135605200	3	21688771	0.0477504819094674	rs41257141	TXNIP	0.685268
rs134216028	3	21695144	0.0477504819094674	rs41257141	TXNIP	0.685268
rs134196502	3	21734027	0.043207986412336	rs41257141	TXNIP	0.689732
rs135735125	3	21743744	0.0204391341653965	rs41257141	TXNIP	0.678571
rs137673447	3	21814857	0.0197132572807056	rs41257141	TXNIP	0.765625
rs132797059	3	21873949	0.0381611969925894	rs41257141	TXNIP	0.919643
rs109195644	3	21882807	0.0381611969925894	rs41257141	TXNIP	0.919643
rs110120481	3	21887376	0.0381611969925894	rs41257141	TXNIP	0.919643
rs110086187	3	21908819	0.0381611969925894	rs41257141	TXNIP	0.919643
rs134665186	3	21942599	0.0381611969925894	rs41257141	TXNIP	0.919643
rs110244102	3	21949551	0.0381611969925894	rs41257141	TXNIP	0.919643
rs109624291	3	21960379	0.030141481962199	rs110233071	TXNIP	0.870536
rs136889946	3	21998877	0.00547759598339224	rs110233071	TXNIP	0.743304
rs134205836	3	22015332	0.0397996803678738	rs110233071	TXNIP	0.511161
rs133048506	3	22092117	0.0146936935938907	rs41257141	TXNIP	0.658482
rs133048506	3	22092117	0.0162703323183428	rs110233071	TXNIP	0.658482
rs108964753	3	22095525	0.0186294499165054	rs41257141	TXNIP	0.723214
rs108964753	3	22095525	0.036843411661082	rs110233071	TXNIP	0.723214
rs135914250	3	22101184	0.0128864464754775	rs110233071	TXNIP	0.756696
rs135914250	3	22101184	0.0282311214941641	rs41257141	TXNIP	0.756696
rs137166291	3	22176830	0.00015770319667856	rs41257141	TXNIP	0.578125
rs137166291	3	22176830	0.0122355163126372	rs110233071	TXNIP	0.578125
rs135838612	3	22179493	0.0422307296499159	rs110233071	TXNIP	0.589286
rs135838612	3	22179493	0.000619947013138482	rs41257141	TXNIP	0.589286
rs109595187	3	22225397	0.010242177542395	rs41257141	TXNIP	0.513393
rs134513303	3	22229252	0.0387966973300196	rs110233071	TXNIP	0.852679
rs135632417	3	22292653	0.0120909267393237	rs41257141	TXNIP	0.622768
rs132657156	3	22365445	0.0230637477578989	rs134710361	PDE4DIP	0.78125
rs132657156	3	22365445	0.0230637477578989	rs134710361	PDE4DIP	0.78125
rs135762399	3	22373594	0.02535800225538	rs134710361	PDE4DIP	0.549107
rs135762399	3	22373594	0.02535800225538	rs134710361	PDE4DIP	0.549107
rs134537160	3	22387843	0.0433933665739046	rs134710361	PDE4DIP	0.642857
rs134537160	3	22387843	0.0433933665739046	rs134710361	PDE4DIP	0.642857
rs133600063	3	22389034	0.0433933665739046	rs134710361	PDE4DIP	0.642857
rs133600063	3	22389034	0.0433933665739046	rs134710361	PDE4DIP	0.642857
rs132808445	3	22406809	0.0313090643649866	rs134710361	PDE4DIP	0.645089
rs132808445	3	22406809	0.0313090643649866	rs134710361	PDE4DIP	0.645089
rs134075883	3	22770307	0.0392126123672363	rs134710361	PDE4DIP	0.794643
rs134075883	3	22770307	0.0392126123672363	rs134710361	PDE4DIP	0.794643
rs108987651	3	23547971	0.014843703652661	rs134710361	PDE4DIP	0.65625
rs108987651	3	23547971	0.014843703652661	rs134710361	PDE4DIP	0.65625
rs136033036	3	23807608	0.0298255407083347	rs134710361	PDE4DIP	0.928571
rs136033036	3	23807608	0.0298255407083347	rs134710361	PDE4DIP	0.928571
rs136666984	3	23810664	0.0298255407083347	rs134710361	PDE4DIP	0.930804
rs136666984	3	23810664	0.0298255407083347	rs134710361	PDE4DIP	0.930804
rs42359968	3	66836522	0.019836103438734	rs136090244	NEXN	0.785714
rs42359968	3	66836522	0.019836103438734	rs136090244	NEXN	0.785714
rs42359953	3	66838411	0.019836103438734	rs136090244	NEXN	0.785714
rs42359953	3	66838411	0.019836103438734	rs136090244	NEXN	0.785714
rs109446650	3	66841556	0.019836103438734	rs136090244	NEXN	0.785714
rs109446650	3	66841556	0.019836103438734	rs136090244	NEXN	0.785714
rs134518992	3	66844622	0.019836103438734	rs136090244	NEXN	0.785714
rs134518992	3	66844622	0.019836103438734	rs136090244	NEXN	0.785714
rs110091112	3	66846016	0.019836103438734	rs136090244	NEXN	0.785714
rs110091112	3	66846016	0.019836103438734	rs136090244	NEXN	0.785714
rs42508721	3	67092121	0.0102153846316685	rs136090244	NEXN	0.866071
rs42508721	3	67092121	0.0102153846316685	rs136090244	NEXN	0.866071
rs136270766	3	108512973	0.00680487766205616	rs135234774	FHL3	0.756696
rs133021318	3	108595865	0.0172668367488678	rs135234774	FHL3	0.513393
rs133742196	5	29920865	0.0326653826066136	rs133141650	TMBIM6	0.837054
rs133742196	5	29920865	0.0326653826066136	rs133141650	TMBIM6	0.837054
rs135001652	5	29924100	0.0326653826066136	rs133141650	TMBIM6	0.837054
rs135001652	5	29924100	0.0326653826066136	rs133141650	TMBIM6	0.837054
rs133538786	5	29973188	0.0435136585450929	rs133141650	TMBIM6	0.883929
rs133538786	5	29973188	0.0435136585450929	rs133141650	TMBIM6	0.883929
rs133130626	5	29993129	0.0435136585450929	rs133141650	TMBIM6	0.883929
rs133130626	5	29993129	0.0435136585450929	rs133141650	TMBIM6	0.883929
rs133325919	5	29998083	0.029960211674546	rs133141650	TMBIM6	0.895089
rs133325919	5	29998083	0.029960211674546	rs133141650	TMBIM6	0.895089
rs109602761	5	29998881	0.0435136585450929	rs133141650	TMBIM6	0.834821
rs109602761	5	29998881	0.0435136585450929	rs133141650	TMBIM6	0.834821
rs134662362	5	30009089	0.0435136585450929	rs133141650	TMBIM6	0.848214
rs134662362	5	30009089	0.0435136585450929	rs133141650	TMBIM6	0.848214
rs133717742	5	30024133	0.0135995276918764	rs133141650	TMBIM6	0.892857
rs133717742	5	30024133	0.0135995276918764	rs133141650	TMBIM6	0.892857
rs133193110	5	30059013	0.029960211674546	rs133141650	TMBIM6	0.888393
rs133193110	5	30059013	0.029960211674546	rs133141650	TMBIM6	0.888393
rs134527567	5	30064237	0.0135995276918764	rs133141650	TMBIM6	0.892857
rs134527567	5	30064237	0.0135995276918764	rs133141650	TMBIM6	0.892857
rs135347722	5	30091011	0.029960211674546	rs133141650	TMBIM6	0.861607
rs135347722	5	30091011	0.029960211674546	rs133141650	TMBIM6	0.861607
rs134063309	5	30100819	0.029960211674546	rs133141650	TMBIM6	0.861607
rs134063309	5	30100819	0.029960211674546	rs133141650	TMBIM6	0.861607
rs137010513	5	30117605	0.023566777690999	rs133141650	TMBIM6	0.886161
rs137010513	5	30117605	0.023566777690999	rs133141650	TMBIM6	0.886161
rs135701198	5	30124299	0.023566777690999	rs133141650	TMBIM6	0.886161
rs135701198	5	30124299	0.023566777690999	rs133141650	TMBIM6	0.886161
rs135696273	5	30136635	0.0273104200353934	rs133141650	TMBIM6	0.910714
rs135696273	5	30136635	0.0273104200353934	rs133141650	TMBIM6	0.910714
rs136756734	5	30141282	0.023566777690999	rs133141650	TMBIM6	0.886161
rs136756734	5	30141282	0.023566777690999	rs133141650	TMBIM6	0.886161
rs137464239	5	30303532	0.0253483010393408	rs133141650	TMBIM6	0.651786
rs137464239	5	30303532	0.0253483010393408	rs133141650	TMBIM6	0.651786
rs137100892	5	30310156	0.00811681445840186	rs133141650	TMBIM6	0.819196
rs137100892	5	30310156	0.00811681445840186	rs133141650	TMBIM6	0.819196
rs110405798	5	30477299	0.0362346038614429	rs133141650	TMBIM6	0.674107
rs110405798	5	30477299	0.0362346038614429	rs133141650	TMBIM6	0.674107
rs110647119	5	30526943	0.0130394920154863	rs133141650	TMBIM6	0.549107
rs110647119	5	30526943	0.0130394920154863	rs133141650	TMBIM6	0.549107
rs134335262	5	31615427	0.0498034762833	rs133006973	PFKM	0.629464
rs134335262	5	31615427	0.0498034762833	rs133006973	PFKM	0.629464
rs134335262	5	31615427	0.0498034762833	rs133006973	PFKM	0.629464
rs136435118	5	32627846	0.010731612881337	rs133006973	PFKM	0.698661
rs136435118	5	32627846	0.010731612881337	rs133006973	PFKM	0.698661
rs136435118	5	32627846	0.010731612881337	rs133006973	PFKM	0.698661
rs133895098	5	32631815	0.010731612881337	rs133006973	PFKM	0.698661
rs133895098	5	32631815	0.010731612881337	rs133006973	PFKM	0.698661
rs133895098	5	32631815	0.010731612881337	rs133006973	PFKM	0.698661
rs110705192	5	32635992	0.010731612881337	rs133006973	PFKM	0.698661
rs110705192	5	32635992	0.010731612881337	rs133006973	PFKM	0.698661
rs110705192	5	32635992	0.010731612881337	rs133006973	PFKM	0.698661
rs135105155	5	32959379	0.0168960979872278	rs133006973	PFKM	0.696429
rs135105155	5	32959379	0.0168960979872278	rs133006973	PFKM	0.696429
rs135105155	5	32959379	0.0168960979872278	rs133006973	PFKM	0.696429
rs109006255	5	32960572	0.0314018289051004	rs133006973	PFKM	0.707589
rs109006255	5	32960572	0.0314018289051004	rs133006973	PFKM	0.707589
rs109006255	5	32960572	0.0314018289051004	rs133006973	PFKM	0.707589
rs42385446	5	33109883	0.011107127178293	rs133006973	PFKM	0.794643
rs42385446	5	33109883	0.011107127178293	rs133006973	PFKM	0.794643
rs42385446	5	33109883	0.011107127178293	rs133006973	PFKM	0.794643
rs109303535	5	96045679	0.0225858871823197	rs133300782	EMP1	0.551339
rs109070596	5	96050022	0.0225858871823197	rs133300782	EMP1	0.551339
rs110517137	5	96052273	0.0225858871823197	rs133300782	EMP1	0.551339
rs109385455	5	97624572	0.033871585273567	rs133300782	EMP1	0.720982
rs134260148	5	114749763	0.0387331929101519	rs110475513	PARVB	0.636161
rs134260148	5	114749763	0.0387331929101519	rs110475513	PARVB	0.636161
rs134260148	5	114749763	0.0387331929101519	rs110475513	PARVB	0.636161
rs132657118	5	114484270	0.0161690689616967	rs110475513	PARVB	0.620536
rs132657118	5	114484270	0.0161690689616967	rs110475513	PARVB	0.620536
rs132657118	5	114484270	0.0161690689616967	rs110475513	PARVB	0.620536
rs110840213	5	114483407	0.0222392359028534	rs110475513	PARVB	0.613839
rs110840213	5	114483407	0.0222392359028534	rs110475513	PARVB	0.613839
rs110840213	5	114483407	0.0222392359028534	rs110475513	PARVB	0.613839
rs110993896	5	114482927	0.0161690689616967	rs110475513	PARVB	0.620536
rs110993896	5	114482927	0.0161690689616967	rs110475513	PARVB	0.620536
rs110993896	5	114482927	0.0161690689616967	rs110475513	PARVB	0.620536
rs133676035	5	114474588	0.0193371675680697	rs110475513	PARVB	0.555804
rs133676035	5	114474588	0.0193371675680697	rs110475513	PARVB	0.555804
rs133676035	5	114474588	0.0193371675680697	rs110475513	PARVB	0.555804
rs137345052	5	115556310	0.0426349501402326	rs110475513	PARVB	0.772321
rs137345052	5	115556310	0.0426349501402326	rs110475513	PARVB	0.772321
rs137345052	5	115556310	0.0426349501402326	rs110475513	PARVB	0.772321
rs110914743	5	115560667	0.0210252761103985	rs110475513	PARVB	0.665179
rs110914743	5	115560667	0.0210252761103985	rs110475513	PARVB	0.665179
rs110914743	5	115560667	0.0210252761103985	rs110475513	PARVB	0.665179
rs132697440	5	31220609	0.0454835471552936	rs133006973	PFKM	0.636161
rs132697440	5	31220609	0.0454835471552936	rs133006973	PFKM	0.636161
rs132697440	5	31220609	0.0454835471552936	rs133006973	PFKM	0.636161
rs136770834	6	5301548	0.0160618041598451	rs43446901	SYNPO2	0.691964
rs132774889	6	5586289	0.0117841951064077	rs43446901	SYNPO2	0.703125
rs109694226	6	5683796	0.044426701922495	rs43446901	SYNPO2	0.830357
rs134060894	6	5748522	0.025108121479788	rs43446901	SYNPO2	0.524554
rs136481975	6	5804688	0.00955108578175793	rs43446901	SYNPO2	0.573661
rs43446889	6	6281224	0.0182736422175886	rs43446901	SYNPO2	0.566964
rs137256263	6	29131966	0.0315327663563656	rs136728112	PDLIM5	0.908482
rs137256263	6	29131966	0.0315327663563656	rs136728112	PDLIM5	0.908482
rs137256263	6	29131966	0.0315327663563656	rs136728112	PDLIM5	0.908482
rs109048523	6	29313768	0.0491336406155667	rs136728112	PDLIM5	0.743304
rs109048523	6	29313768	0.0491336406155667	rs136728112	PDLIM5	0.743304
rs109048523	6	29313768	0.0491336406155667	rs136728112	PDLIM5	0.743304
rs109737668	6	29319235	0.0491336406155667	rs136728112	PDLIM5	0.743304
rs109737668	6	29319235	0.0491336406155667	rs136728112	PDLIM5	0.743304
rs109737668	6	29319235	0.0491336406155667	rs136728112	PDLIM5	0.743304
rs132653153	6	29472192	0.00368896447718771	rs136728112	PDLIM5	0.540179
rs132653153	6	29472192	0.00368896447718771	rs136728112	PDLIM5	0.540179
rs132653153	6	29472192	0.00368896447718771	rs136728112	PDLIM5	0.540179
rs134229785	6	29531776	0.0491336406155667	rs136728112	PDLIM5	0.743304
rs134229785	6	29531776	0.0491336406155667	rs136728112	PDLIM5	0.743304
rs134229785	6	29531776	0.0491336406155667	rs136728112	PDLIM5	0.743304
rs137487540	6	29560871	0.0364973288440003	rs136728112	PDLIM5	0.939732
rs137487540	6	29560871	0.0364973288440003	rs136728112	PDLIM5	0.939732
rs137487540	6	29560871	0.0364973288440003	rs136728112	PDLIM5	0.939732
rs132662480	6	29562125	0.0364973288440003	rs136728112	PDLIM5	0.939732
rs132662480	6	29562125	0.0364973288440003	rs136728112	PDLIM5	0.939732
rs132662480	6	29562125	0.0364973288440003	rs136728112	PDLIM5	0.939732
rs135597257	6	29620151	0.0327240358183549	rs136728112	PDLIM5	0.895089
rs135597257	6	29620151	0.0327240358183549	rs136728112	PDLIM5	0.895089
rs135597257	6	29620151	0.0327240358183549	rs136728112	PDLIM5	0.895089
rs136517939	6	29763037	0.0373821404423981	rs136728112	PDLIM5	0.881696
rs136517939	6	29763037	0.0373821404423981	rs136728112	PDLIM5	0.881696
rs136517939	6	29763037	0.0373821404423981	rs136728112	PDLIM5	0.881696
rs110560670	6	29813090	0.0491168340481265	rs136728112	PDLIM5	0.895089
rs110560670	6	29813090	0.0491168340481265	rs136728112	PDLIM5	0.895089
rs110560670	6	29813090	0.0491168340481265	rs136728112	PDLIM5	0.895089
rs134696005	6	30897882	0.0413723963671578	rs136728112	PDLIM5	0.694196
rs134696005	6	30897882	0.0413723963671578	rs136728112	PDLIM5	0.694196
rs134696005	6	30897882	0.0413723963671578	rs136728112	PDLIM5	0.694196
rs42615160	6	90259125	0.0196013043020537	rs110329342	STBD1	0.553571
rs132958306	6	90254887	0.027747264421146	rs110329342	STBD1	0.508929
rs110511562	6	90240677	0.027747264421146	rs110329342	STBD1	0.508929
rs132684866	6	90229699	0.0493053955847452	rs110329342	STBD1	0.571429
rs137643028	6	91220367	0.027678019633638	rs110329342	STBD1	0.575893
rs110829797	6	92047233	0.0105157566525794	rs110329342	STBD1	0.549107
rs135796746	6	29415328	0.0247082316567512	rs136728112	PDLIM5	0.524554
rs135796746	6	29415328	0.0247082316567512	rs136728112	PDLIM5	0.524554
rs135796746	6	29415328	0.0247082316567512	rs136728112	PDLIM5	0.524554
rs133698332	6	29665603	0.0430797353764302	rs136728112	PDLIM5	0.863839
rs133698332	6	29665603	0.0430797353764302	rs136728112	PDLIM5	0.863839
rs133698332	6	29665603	0.0430797353764302	rs136728112	PDLIM5	0.863839
rs134692984	7	807974	0.0300668342885518	rs110954997	SQSTM1	0.638393
rs134692984	7	807974	0.0300668342885518	rs110954997	SQSTM1	0.638393
rs137326109	7	823116	0.0419936905671921	rs110954997	SQSTM1	0.694196
rs137326109	7	823116	0.0419936905671921	rs110954997	SQSTM1	0.694196
rs136466665	7	1236870	0.0100577793344529	rs110954997	SQSTM1	0.895089
rs136466665	7	1236870	0.0100577793344529	rs110954997	SQSTM1	0.895089
rs135268935	7	1355814	0.0300864249706836	rs110954997	SQSTM1	0.627232
rs135268935	7	1355814	0.0300864249706836	rs110954997	SQSTM1	0.627232
rs135761596	7	1420124	0.0121285742354251	rs110954997	SQSTM1	0.53125
rs135761596	7	1420124	0.0121285742354251	rs110954997	SQSTM1	0.53125
rs134799830	7	1422267	0.0121285742354251	rs110954997	SQSTM1	0.53125
rs134799830	7	1422267	0.0121285742354251	rs110954997	SQSTM1	0.53125
rs136224638	7	1846202	0.0326902444741666	rs110954997	SQSTM1	0.571429
rs136224638	7	1846202	0.044165161557104	rs110095343	NA	0.571429
rs136224638	7	1846202	0.0326902444741666	rs110954997	SQSTM1	0.571429
rs133386225	7	1977089	0.0178917542488614	rs110095343	NA	0.589286
rs136037668	7	2155572	0.0352939483792573	rs110095343	NA	0.5625
rs42616057	7	2185673	0.0476202866544683	rs110095343	NA	0.604911
rs133755633	7	2249849	0.0215500825974656	rs110954997	SQSTM1	0.796875
rs133755633	7	2249849	0.0215500825974656	rs110954997	SQSTM1	0.796875
rs137200670	7	2255091	0.0408548847117033	rs110954997	SQSTM1	0.515625
rs137200670	7	2255091	0.0408548847117033	rs110954997	SQSTM1	0.515625
rs43500460	7	2511778	0.0022993364660959	rs110095343	NA	0.754464
rs110218812	7	2641835	0.0259982808764079	rs43496323	NA	0.723214
rs43496537	7	2683634	0.0259982808764079	rs43496323	NA	0.662946
rs43496549	7	2691815	0.0420229911950516	rs110095343	NA	0.872768
rs41920936	7	2755247	0.0225010933288663	rs110095343	NA	0.560268
rs135087343	7	2856393	0.0400263911787897	rs43496305	NA	0.580357
rs134139309	7	3083572	0.0432134320660856	rs43496323	NA	0.705357
rs134559121	7	3094816	0.0432134320660856	rs43496323	NA	0.660714
rs134017988	7	3172896	0.0225838854690391	rs110095343	NA	0.674107
rs109332326	7	3179929	0.0202461252461063	rs110095343	NA	0.814732
rs132928377	7	3183274	0.0202461252461063	rs110095343	NA	0.814732
rs109558628	7	3184875	0.0202461252461063	rs110095343	NA	0.814732
rs109980874	7	3187664	0.0305529891499413	rs110095343	NA	0.65625
rs136724823	7	3189503	0.0305529891499413	rs110095343	NA	0.65625
rs133979477	7	3268212	0.039483277426101	rs110095343	NA	0.607143
rs135434617	7	3317132	0.0489377055018307	rs110095343	NA	0.555804
rs136877327	7	3383393	0.0268346829562412	rs110095343	NA	0.611607
rs109017026	7	3396176	0.040943761913168	rs110095343	NA	0.569196
rs109144311	7	3405579	0.0305529891499413	rs110095343	NA	0.618304
rs43439872	7	3417723	0.0268346829562412	rs110095343	NA	0.620536
rs43439867	7	3419245	0.0268346829562412	rs110095343	NA	0.609375
rs110661129	7	3427507	0.0228441165127314	rs110095343	NA	0.629464
rs136817567	7	3428150	0.0228441165127314	rs110095343	NA	0.629464
rs43020473	7	3480158	0.0436840644970364	rs110095343	NA	0.665179
rs43497423	7	3522788	0.0462100830162379	rs110095343	NA	0.700893
rs43492204	7	3545968	0.0172567439549569	rs110095343	NA	0.604911
rs137183417	7	3712125	0.0408652992515459	rs110095343	NA	0.645089
rs110524541	7	62193337	0.0229609754000443	rs137157041	SPARC	0.720982
rs110524541	7	62193337	0.0229609754000443	rs137157041	SPARC	0.720982
rs134371620	7	62206861	0.0323768507368261	rs137157041	SPARC	0.694196
rs134371620	7	62206861	0.0323768507368261	rs137157041	SPARC	0.694196
rs42679291	7	63305405	0.0451558884496649	rs137157041	SPARC	0.712054
rs42679291	7	63305405	0.0451558884496649	rs137157041	SPARC	0.712054
rs137672672	7	63309427	0.0451558884496649	rs137157041	SPARC	0.712054
rs137672672	7	63309427	0.0451558884496649	rs137157041	SPARC	0.712054
rs42680248	7	63310088	0.0451558884496649	rs137157041	SPARC	0.712054
rs42680248	7	63310088	0.0451558884496649	rs137157041	SPARC	0.712054
rs110202758	7	63311550	0.0451558884496649	rs137157041	SPARC	0.723214
rs110202758	7	63311550	0.0451558884496649	rs137157041	SPARC	0.723214
rs42679242	7	63325642	0.0451558884496649	rs137157041	SPARC	0.712054
rs42679242	7	63325642	0.0451558884496649	rs137157041	SPARC	0.712054
rs42678419	7	63331094	0.0451558884496649	rs137157041	SPARC	0.712054
rs42678419	7	63331094	0.0451558884496649	rs137157041	SPARC	0.712054
rs42678409	7	63332194	0.0451558884496649	rs137157041	SPARC	0.712054
rs42678409	7	63332194	0.0451558884496649	rs137157041	SPARC	0.712054
rs137617728	7	800143	0.0418822972730614	rs110954997	SQSTM1	0.65625
rs137617728	7	800143	0.0418822972730614	rs110954997	SQSTM1	0.65625
rs136631817	7	3068787	0.0432134320660856	rs43496323	NA	0.660714
rs137830950	8	41099462	0.0424109272029303	rs43543630	VLDLR	0.522321
rs137830950	8	41099462	0.0424109272029303	rs43543630	VLDLR	0.522321
rs137830950	8	41099462	0.0424109272029303	rs43543630	VLDLR	0.522321
rs136817259	8	58409519	0.0358845871689124	rs136044868	VCP	0.537946
rs136817259	8	58409519	0.0358845871689124	rs136044868	VCP	0.537946
rs134871661	8	58412697	0.0358845871689124	rs136044868	VCP	0.595982
rs134871661	8	58412697	0.0358845871689124	rs136044868	VCP	0.595982
rs133289027	8	58876792	0.0335425247095253	rs136044868	VCP	0.78125
rs133289027	8	58876792	0.0335425247095253	rs136044868	VCP	0.78125
rs137258514	8	58898576	0.0335425247095253	rs136044868	VCP	0.78125
rs137258514	8	58898576	0.0335425247095253	rs136044868	VCP	0.78125
rs133831515	8	58959540	0.0335425247095253	rs136044868	VCP	0.78125
rs133831515	8	58959540	0.0335425247095253	rs136044868	VCP	0.78125
rs136987243	8	58976886	0.0335425247095253	rs136044868	VCP	0.78125
rs136987243	8	58976886	0.0335425247095253	rs136044868	VCP	0.78125
rs133223192	8	59019221	0.0311163390412201	rs136044868	VCP	0.582589
rs133223192	8	59019221	0.0311163390412201	rs136044868	VCP	0.582589
rs136448542	8	59026861	0.0143661130329437	rs136044868	VCP	0.526786
rs136448542	8	59026861	0.0143661130329437	rs136044868	VCP	0.526786
rs134880273	8	59031619	0.0470035357805167	rs136044868	VCP	0.830357
rs134880273	8	59031619	0.0470035357805167	rs136044868	VCP	0.830357
rs133705416	8	59037445	0.0311163390412201	rs136044868	VCP	0.582589
rs133705416	8	59037445	0.0311163390412201	rs136044868	VCP	0.582589
rs137452442	8	59039704	0.0143661130329437	rs136044868	VCP	0.526786
rs137452442	8	59039704	0.0143661130329437	rs136044868	VCP	0.526786
rs109554367	8	59380108	0.0320513461270813	rs136044868	VCP	0.888393
rs109554367	8	59380108	0.0320513461270813	rs136044868	VCP	0.888393
rs136449023	8	59384409	0.0320513461270813	rs136044868	VCP	0.886161
rs136449023	8	59384409	0.0320513461270813	rs136044868	VCP	0.886161
rs110407852	8	59387549	0.0320513461270813	rs136044868	VCP	0.886161
rs110407852	8	59387549	0.0320513461270813	rs136044868	VCP	0.886161
rs109576367	8	59405333	0.0320513461270813	rs136044868	VCP	0.890625
rs109576367	8	59405333	0.0320513461270813	rs136044868	VCP	0.890625
rs136918373	8	59408789	0.0320513461270813	rs136044868	VCP	0.886161
rs136918373	8	59408789	0.0320513461270813	rs136044868	VCP	0.886161
rs137827211	8	59418173	0.0320513461270813	rs136044868	VCP	0.886161
rs137827211	8	59418173	0.0320513461270813	rs136044868	VCP	0.886161
rs133953261	8	59420900	0.0320513461270813	rs136044868	VCP	0.886161
rs133953261	8	59420900	0.0320513461270813	rs136044868	VCP	0.886161
rs135009880	8	59423236	0.0320513461270813	rs136044868	VCP	0.890625
rs135009880	8	59423236	0.0320513461270813	rs136044868	VCP	0.890625
rs43551925	8	59442980	0.0320513461270813	rs136044868	VCP	0.890625
rs43551925	8	59442980	0.0320513461270813	rs136044868	VCP	0.890625
rs135766738	8	59472114	0.0320513461270813	rs136044868	VCP	0.850446
rs135766738	8	59472114	0.0320513461270813	rs136044868	VCP	0.850446
rs136920923	8	59526458	0.0320513461270813	rs136044868	VCP	0.886161
rs136920923	8	59526458	0.0320513461270813	rs136044868	VCP	0.886161
rs43553076	8	59535152	0.0320513461270813	rs136044868	VCP	0.890625
rs43553076	8	59535152	0.0320513461270813	rs136044868	VCP	0.890625
rs135648499	8	59565337	0.0320513461270813	rs136044868	VCP	0.886161
rs135648499	8	59565337	0.0320513461270813	rs136044868	VCP	0.886161
rs134680898	8	59579444	0.0320513461270813	rs136044868	VCP	0.886161
rs134680898	8	59579444	0.0320513461270813	rs136044868	VCP	0.886161
rs136104541	8	59587715	0.0320513461270813	rs136044868	VCP	0.886161
rs136104541	8	59587715	0.0320513461270813	rs136044868	VCP	0.886161
rs43553093	8	59598869	0.0320513461270813	rs136044868	VCP	0.886161
rs43553093	8	59598869	0.0320513461270813	rs136044868	VCP	0.886161
rs136055225	8	59607518	0.0320513461270813	rs136044868	VCP	0.886161
rs136055225	8	59607518	0.0320513461270813	rs136044868	VCP	0.886161
rs136521659	8	59648879	0.0320513461270813	rs136044868	VCP	0.886161
rs136521659	8	59648879	0.0320513461270813	rs136044868	VCP	0.886161
rs132913688	8	59690334	0.0320513461270813	rs136044868	VCP	0.886161
rs132913688	8	59690334	0.0320513461270813	rs136044868	VCP	0.886161
rs132844723	8	59742847	0.0320513461270813	rs136044868	VCP	0.888393
rs132844723	8	59742847	0.0320513461270813	rs136044868	VCP	0.888393
rs135305605	8	59750996	0.0128259196288404	rs136044868	VCP	0.888393
rs135305605	8	59750996	0.0128259196288404	rs136044868	VCP	0.888393
rs136556498	8	59752402	0.0128259196288404	rs136044868	VCP	0.888393
rs136556498	8	59752402	0.0128259196288404	rs136044868	VCP	0.888393
rs136766930	8	66200682	0.0242363188842014	rs43560220	LPL	0.580357
rs136394517	8	66685400	0.0153572643944467	rs43560220	LPL	0.582589
rs137743133	8	66774656	0.0252436217549601	rs43560220	LPL	0.71875
rs133661649	8	66995185	0.000824388937881053	rs43560220	LPL	0.5625
rs135804251	8	67005704	0.0293042999063986	rs43560220	LPL	0.560268
rs135353180	8	67265211	0.0304312257486171	rs43560220	LPL	0.569196
rs134422272	8	70273875	0.0128753768121667	rs137763401	SORBS3	0.642857
rs134422272	8	70273875	0.0128753768121667	rs137763401	SORBS3	0.642857
rs134422272	8	70273875	0.0128753768121667	rs137763401	SORBS3	0.642857
rs134422272	8	70273875	0.0128753768121667	rs137763401	SORBS3	0.642857
rs134422272	8	70273875	0.0128753768121667	rs137763401	SORBS3	0.642857
rs135768681	8	70291160	0.0128753768121667	rs137763401	SORBS3	0.642857
rs135768681	8	70291160	0.0128753768121667	rs137763401	SORBS3	0.642857
rs135768681	8	70291160	0.0128753768121667	rs137763401	SORBS3	0.642857
rs135768681	8	70291160	0.0128753768121667	rs137763401	SORBS3	0.642857
rs135768681	8	70291160	0.0128753768121667	rs137763401	SORBS3	0.642857
rs137452529	8	80064753	0.0309683033151352	rs41570320	FBP2	0.720982
rs133097252	8	80082206	0.0309683033151352	rs41570320	FBP2	0.720982
rs136278667	8	80093002	0.0309683033151352	rs41570320	FBP2	0.71875
rs133018442	8	80108855	0.0390721004103758	rs41570320	FBP2	0.676339
rs136718385	8	80225376	0.0256470195322809	rs41570320	FBP2	0.799107
rs135532055	8	80263320	0.0137768633616837	rs41570320	FBP2	0.796875
rs133639270	8	80311482	0.0480770966286245	rs41570320	FBP2	0.756696
rs134329003	8	80488749	0.0482913321848995	rs41570320	FBP2	0.689732
rs136515861	8	80604537	0.0240770776409989	rs41570320	FBP2	0.573661
rs133232224	8	80605954	0.0240770776409989	rs41570320	FBP2	0.573661
rs135117066	8	80608965	0.0115981320252129	rs41570320	FBP2	0.504464
rs110336642	8	80615767	0.0112867570753801	rs41570320	FBP2	0.629464
rs110681959	8	80616686	0.0115981320252129	rs41570320	FBP2	0.504464
rs136321863	8	80642344	0.0213204762501496	rs41570320	FBP2	0.515625
rs42250221	8	80784254	0.0399633253052042	rs41570320	FBP2	0.560268
rs42249017	8	80851398	0.0473527839226346	rs41570320	FBP2	0.582589
rs42248945	8	80867017	0.0364883027148073	rs41570320	FBP2	0.705357
rs135784047	8	80895236	0.0468544096226792	rs41570320	FBP2	0.515625
rs109132908	8	80902564	0.0410228653418528	rs41570320	FBP2	0.546875
rs133642444	8	80903087	0.0410228653418528	rs41570320	FBP2	0.546875
rs133079892	8	80941897	0.049597329024037	rs41570320	FBP2	0.520089
rs109798623	8	81014959	0.00789705053484051	rs41570320	FBP2	0.549107
rs42255762	8	81162665	0.0329102497443483	rs41570320	FBP2	0.59375
rs133854616	8	81247429	0.0336704446907798	rs41570320	FBP2	0.649554
rs132671408	8	81266185	0.0160554786081749	rs41570320	FBP2	0.584821
rs134922430	8	81732086	0.0397570310107674	rs41570320	FBP2	0.520089
rs137084824	8	81763237	0.0119165556327622	rs41570320	FBP2	0.743304
rs43570461	8	81786050	0.0399341879268189	rs41570320	FBP2	0.727679
rs135439636	8	87886263	0.0382339153749538	rs136672559	SEMA4D	0.575893
rs135439636	8	87886263	0.0382339153749538	rs136672559	SEMA4D	0.575893
rs135439636	8	87886263	0.0382339153749538	rs136672559	SEMA4D	0.575893
rs135439636	8	87886263	0.0382339153749538	rs136672559	SEMA4D	0.575893
rs109045656	8	89336867	0.0403961994086464	rs137197561	CAVIN4	0.720982
rs109045656	8	89336867	0.0403961994086464	rs137197561	CAVIN4	0.720982
rs136240694	8	89593689	0.0396201207581829	rs136762841	CAVIN4	0.658482
rs136240694	8	89593689	0.0396201207581829	rs136762841	CAVIN4	0.658482
rs132901518	8	89614089	0.00338565364461854	rs136672559	SEMA4D	0.542411
rs132901518	8	89614089	0.00338565364461854	rs136672559	SEMA4D	0.542411
rs132901518	8	89614089	0.00338565364461854	rs136672559	SEMA4D	0.542411
rs132901518	8	89614089	0.00338565364461854	rs136672559	SEMA4D	0.542411
rs133218922	8	89620138	0.0257073496699597	rs136672559	SEMA4D	0.649554
rs133218922	8	89620138	0.0257073496699597	rs136672559	SEMA4D	0.649554
rs133218922	8	89620138	0.0257073496699597	rs136672559	SEMA4D	0.649554
rs133218922	8	89620138	0.0257073496699597	rs136672559	SEMA4D	0.649554
rs133643911	8	89749064	0.0236596616274261	rs136672559	SEMA4D	0.542411
rs133643911	8	89749064	0.0236596616274261	rs136672559	SEMA4D	0.542411
rs133643911	8	89749064	0.0236596616274261	rs136672559	SEMA4D	0.542411
rs133643911	8	89749064	0.0236596616274261	rs136672559	SEMA4D	0.542411
rs136612475	8	90307983	0.023006777216673	rs136762841	CAVIN4	0.625
rs136612475	8	90307983	0.023006777216673	rs136762841	CAVIN4	0.625
rs136517057	8	90647555	0.0403137088991203	rs136762841	CAVIN4	0.535714
rs136517057	8	90647555	0.0403137088991203	rs136762841	CAVIN4	0.535714
rs133281630	8	90695216	0.0416191633488729	rs136762841	CAVIN4	0.792411
rs133281630	8	90695216	0.0416191633488729	rs136762841	CAVIN4	0.792411
rs134993911	8	90699165	0.0416191633488729	rs136762841	CAVIN4	0.790179
rs134993911	8	90699165	0.0416191633488729	rs136762841	CAVIN4	0.790179
rs136348761	8	90700120	0.0416191633488729	rs136762841	CAVIN4	0.790179
rs136348761	8	90700120	0.0416191633488729	rs136762841	CAVIN4	0.790179
rs135324126	8	90703055	0.0416191633488729	rs136762841	CAVIN4	0.790179
rs135324126	8	90703055	0.0416191633488729	rs136762841	CAVIN4	0.790179
rs136171089	8	90704027	0.0416191633488729	rs136762841	CAVIN4	0.792411
rs136171089	8	90704027	0.0416191633488729	rs136762841	CAVIN4	0.792411
rs134871858	8	90709167	0.0416191633488729	rs136762841	CAVIN4	0.790179
rs134871858	8	90709167	0.0416191633488729	rs136762841	CAVIN4	0.790179
rs135280212	8	90784220	0.00161679584722421	rs136762841	CAVIN4	0.546875
rs135280212	8	90784220	0.00161679584722421	rs136762841	CAVIN4	0.546875
rs109591642	8	90797446	0.00978168504576262	rs136762841	CAVIN4	0.607143
rs109591642	8	90797446	0.00978168504576262	rs136762841	CAVIN4	0.607143
rs134442935	8	90987981	0.0135383752443294	rs136762841	CAVIN4	0.665179
rs134442935	8	90987981	0.0135383752443294	rs136762841	CAVIN4	0.665179
rs137820396	8	90989711	0.0314149692508745	rs136762841	CAVIN4	0.502232
rs137820396	8	90989711	0.0314149692508745	rs136762841	CAVIN4	0.502232
rs132928885	9	13904812	0.0400646178547892	rs110835596	TMEM30A	0.694196
rs132928885	9	13904812	0.0400646178547892	rs110835596	TMEM30A	0.694196
rs137526254	9	15529392	0.0349181083185022	rs110835596	TMEM30A	0.520089
rs137526254	9	15529392	0.0349181083185022	rs110835596	TMEM30A	0.520089
rs111013315	9	15530162	0.0349181083185022	rs110835596	TMEM30A	0.520089
rs111013315	9	15530162	0.0349181083185022	rs110835596	TMEM30A	0.520089
rs109337997	10	871462	0.0367285456820274	rs137436443	REEP5	0.674107
rs135366958	10	1298586	0.0477584801529721	rs137436443	REEP5	0.580357
rs136752598	10	1299585	0.0211648074174436	rs137436443	REEP5	0.676339
rs133558818	10	1310698	0.00998227722285548	rs137436443	REEP5	0.620536
rs109551426	10	1809399	0.0128023488164039	rs137436443	REEP5	0.573661
rs110821313	10	2021548	0.0320180514963132	rs137436443	REEP5	0.5625
rs110298176	10	10128151	0.0325655618531294	rs41656695	CMYA5	0.5625
rs110298176	10	10128151	0.0325655618531294	rs41656695	CMYA5	0.5625
rs110298176	10	10128151	0.0325655618531294	rs41656695	CMYA5	0.5625
rs109172090	10	10143406	0.0325655618531294	rs41656695	CMYA5	0.511161
rs109172090	10	10143406	0.0325655618531294	rs41656695	CMYA5	0.511161
rs109172090	10	10143406	0.0325655618531294	rs41656695	CMYA5	0.511161
rs132912538	10	10155916	0.0325655618531294	rs41656695	CMYA5	0.511161
rs132912538	10	10155916	0.0325655618531294	rs41656695	CMYA5	0.511161
rs132912538	10	10155916	0.0325655618531294	rs41656695	CMYA5	0.511161
rs134140797	10	10211405	0.0495444098455379	rs136467370	CMYA5	0.633929
rs134140797	10	10211405	0.0495444098455379	rs136467370	CMYA5	0.633929
rs134140797	10	10211405	0.0495444098455379	rs136467370	CMYA5	0.633929
rs110884104	10	10396340	0.0442302262347411	rs137001154	CMYA5	0.709821
rs110884104	10	10396340	0.0442302262347411	rs137001154	CMYA5	0.709821
rs110884104	10	10396340	0.0442302262347411	rs137001154	CMYA5	0.709821
rs137205320	10	10494124	0.034974630594308	rs109519676	CMYA5	0.616071
rs137205320	10	10494124	0.034974630594308	rs109519676	CMYA5	0.616071
rs137205320	10	10494124	0.034974630594308	rs109519676	CMYA5	0.616071
rs110678122	10	10533332	0.0493238052146496	rs41656695	CMYA5	0.540179
rs110678122	10	10533332	0.0493238052146496	rs41656695	CMYA5	0.540179
rs110678122	10	10533332	0.0493238052146496	rs41656695	CMYA5	0.540179
rs110663707	10	10593040	0.0415623176723785	rs136467370	CMYA5	0.796875
rs110663707	10	10593040	0.00770157233022159	rs133758443	CMYA5	0.796875
rs110663707	10	10593040	0.00770157233022159	rs133758443	CMYA5	0.796875
rs110663707	10	10593040	0.00770157233022159	rs133758443	CMYA5	0.796875
rs110663707	10	10593040	0.0415623176723785	rs136467370	CMYA5	0.796875
rs110663707	10	10593040	0.0415623176723785	rs136467370	CMYA5	0.796875
rs110663707	10	10593040	0.0434388166697581	rs137001154	CMYA5	0.796875
rs110663707	10	10593040	0.0434388166697581	rs137001154	CMYA5	0.796875
rs110663707	10	10593040	0.0434388166697581	rs137001154	CMYA5	0.796875
rs132798564	10	10626584	0.0345103794451397	rs133758443	CMYA5	0.660714
rs132798564	10	10626584	0.00727464035878126	rs134932738	CMYA5	0.660714
rs132798564	10	10626584	0.0478305296818855	rs136467370	CMYA5	0.660714
rs132798564	10	10626584	0.00727464035878126	rs134932738	CMYA5	0.660714
rs132798564	10	10626584	0.00727464035878126	rs134932738	CMYA5	0.660714
rs132798564	10	10626584	0.0478305296818855	rs136467370	CMYA5	0.660714
rs132798564	10	10626584	0.0345103794451397	rs133758443	CMYA5	0.660714
rs132798564	10	10626584	0.0475745527112567	rs137001154	CMYA5	0.660714
rs132798564	10	10626584	0.0478305296818855	rs136467370	CMYA5	0.660714
rs132798564	10	10626584	0.0345103794451397	rs133758443	CMYA5	0.660714
rs132798564	10	10626584	0.0475745527112567	rs137001154	CMYA5	0.660714
rs132798564	10	10626584	0.0475745527112567	rs137001154	CMYA5	0.660714
rs109906760	10	10633817	0.0239160173499602	rs134932738	CMYA5	0.848214
rs109906760	10	10633817	0.0239160173499602	rs134932738	CMYA5	0.848214
rs109906760	10	10633817	0.0239160173499602	rs134932738	CMYA5	0.848214
rs110710415	10	10640736	0.0239160173499602	rs134932738	CMYA5	0.848214
rs110710415	10	10640736	0.0239160173499602	rs134932738	CMYA5	0.848214
rs110710415	10	10640736	0.0239160173499602	rs134932738	CMYA5	0.848214
rs110179917	10	10650566	0.0239160173499602	rs134932738	CMYA5	0.848214
rs110179917	10	10650566	0.0239160173499602	rs134932738	CMYA5	0.848214
rs110179917	10	10650566	0.0239160173499602	rs134932738	CMYA5	0.848214
rs110102352	10	10660224	0.0197445037280174	rs109519676	CMYA5	0.700893
rs110102352	10	10660224	0.0197445037280174	rs109519676	CMYA5	0.700893
rs110102352	10	10660224	0.0197445037280174	rs109519676	CMYA5	0.700893
rs109167392	10	10661129	0.0239160173499602	rs134932738	CMYA5	0.848214
rs109167392	10	10661129	0.0239160173499602	rs134932738	CMYA5	0.848214
rs109167392	10	10661129	0.0239160173499602	rs134932738	CMYA5	0.848214
rs110961603	10	10664139	0.0239160173499602	rs134932738	CMYA5	0.848214
rs110961603	10	10664139	0.0239160173499602	rs134932738	CMYA5	0.848214
rs110961603	10	10664139	0.0239160173499602	rs134932738	CMYA5	0.848214
rs110360455	10	10670274	0.0239160173499602	rs134932738	CMYA5	0.848214
rs110360455	10	10670274	0.0239160173499602	rs134932738	CMYA5	0.848214
rs110360455	10	10670274	0.0239160173499602	rs134932738	CMYA5	0.848214
rs136230883	10	10694483	0.0386085285544515	rs136467370	CMYA5	0.736607
rs136230883	10	10694483	0.0386085285544515	rs136467370	CMYA5	0.736607
rs136230883	10	10694483	0.0475745527112567	rs137001154	CMYA5	0.736607
rs136230883	10	10694483	0.0475745527112567	rs137001154	CMYA5	0.736607
rs136230883	10	10694483	0.0475745527112567	rs137001154	CMYA5	0.736607
rs136230883	10	10694483	0.0386085285544515	rs136467370	CMYA5	0.736607
rs137003422	10	10695344	0.0475745527112567	rs137001154	CMYA5	0.736607
rs137003422	10	10695344	0.0386085285544515	rs136467370	CMYA5	0.736607
rs137003422	10	10695344	0.0386085285544515	rs136467370	CMYA5	0.736607
rs137003422	10	10695344	0.0475745527112567	rs137001154	CMYA5	0.736607
rs137003422	10	10695344	0.0386085285544515	rs136467370	CMYA5	0.736607
rs137003422	10	10695344	0.0475745527112567	rs137001154	CMYA5	0.736607
rs137746701	10	10697256	0.0386085285544515	rs136467370	CMYA5	0.736607
rs137746701	10	10697256	0.0386085285544515	rs136467370	CMYA5	0.736607
rs137746701	10	10697256	0.0475745527112567	rs137001154	CMYA5	0.736607
rs137746701	10	10697256	0.0386085285544515	rs136467370	CMYA5	0.736607
rs137746701	10	10697256	0.0475745527112567	rs137001154	CMYA5	0.736607
rs137746701	10	10697256	0.0475745527112567	rs137001154	CMYA5	0.736607
rs133995095	10	10698314	0.0386085285544515	rs136467370	CMYA5	0.736607
rs133995095	10	10698314	0.0475745527112567	rs137001154	CMYA5	0.736607
rs133995095	10	10698314	0.0386085285544515	rs136467370	CMYA5	0.736607
rs133995095	10	10698314	0.0475745527112567	rs137001154	CMYA5	0.736607
rs133995095	10	10698314	0.0386085285544515	rs136467370	CMYA5	0.736607
rs133995095	10	10698314	0.0475745527112567	rs137001154	CMYA5	0.736607
rs133147448	10	10699660	0.0386085285544515	rs136467370	CMYA5	0.736607
rs133147448	10	10699660	0.0475745527112567	rs137001154	CMYA5	0.736607
rs133147448	10	10699660	0.0386085285544515	rs136467370	CMYA5	0.736607
rs133147448	10	10699660	0.0386085285544515	rs136467370	CMYA5	0.736607
rs133147448	10	10699660	0.0475745527112567	rs137001154	CMYA5	0.736607
rs133147448	10	10699660	0.0475745527112567	rs137001154	CMYA5	0.736607
rs135529253	10	10703789	0.0386085285544515	rs136467370	CMYA5	0.736607
rs135529253	10	10703789	0.0386085285544515	rs136467370	CMYA5	0.736607
rs135529253	10	10703789	0.0475745527112567	rs137001154	CMYA5	0.736607
rs135529253	10	10703789	0.0475745527112567	rs137001154	CMYA5	0.736607
rs135529253	10	10703789	0.0386085285544515	rs136467370	CMYA5	0.736607
rs135529253	10	10703789	0.0475745527112567	rs137001154	CMYA5	0.736607
rs133526850	10	10707336	0.0386085285544515	rs136467370	CMYA5	0.736607
rs133526850	10	10707336	0.0386085285544515	rs136467370	CMYA5	0.736607
rs133526850	10	10707336	0.0475745527112567	rs137001154	CMYA5	0.736607
rs133526850	10	10707336	0.0475745527112567	rs137001154	CMYA5	0.736607
rs133526850	10	10707336	0.0386085285544515	rs136467370	CMYA5	0.736607
rs133526850	10	10707336	0.0475745527112567	rs137001154	CMYA5	0.736607
rs133404339	10	10713709	0.0078341698391371	rs136467370	CMYA5	0.506696
rs133404339	10	10713709	0.0078341698391371	rs136467370	CMYA5	0.506696
rs133404339	10	10713709	0.0078341698391371	rs136467370	CMYA5	0.506696
rs137303208	10	10714173	0.0386085285544515	rs136467370	CMYA5	0.736607
rs137303208	10	10714173	0.0475745527112567	rs137001154	CMYA5	0.736607
rs137303208	10	10714173	0.0386085285544515	rs136467370	CMYA5	0.736607
rs137303208	10	10714173	0.0475745527112567	rs137001154	CMYA5	0.736607
rs137303208	10	10714173	0.0475745527112567	rs137001154	CMYA5	0.736607
rs137303208	10	10714173	0.0386085285544515	rs136467370	CMYA5	0.736607
rs133290024	10	10717894	0.00148815572004869	rs134932738	CMYA5	0.772321
rs133290024	10	10717894	0.00148815572004869	rs134932738	CMYA5	0.772321
rs133290024	10	10717894	0.00148815572004869	rs134932738	CMYA5	0.772321
rs133290024	10	10717894	0.0478305296818855	rs136467370	CMYA5	0.772321
rs133290024	10	10717894	0.0478305296818855	rs136467370	CMYA5	0.772321
rs133290024	10	10717894	0.0478305296818855	rs136467370	CMYA5	0.772321
rs135174680	10	10718682	0.00302167936383179	rs134932738	CMYA5	0.763393
rs135174680	10	10718682	0.00302167936383179	rs134932738	CMYA5	0.763393
rs135174680	10	10718682	0.00302167936383179	rs134932738	CMYA5	0.763393
rs135934941	10	10749180	0.00561057211542655	rs134932738	CMYA5	0.694196
rs135934941	10	10749180	0.00561057211542655	rs134932738	CMYA5	0.694196
rs135934941	10	10749180	0.00561057211542655	rs134932738	CMYA5	0.694196
rs43616736	10	10983147	0.0248848712012802	rs133758443	CMYA5	0.870536
rs43616736	10	10983147	0.0248848712012802	rs133758443	CMYA5	0.870536
rs43616736	10	10983147	0.0248848712012802	rs133758443	CMYA5	0.870536
rs134506508	10	11013468	0.00762743070648955	rs109519676	CMYA5	0.546875
rs134506508	10	11013468	0.00762743070648955	rs109519676	CMYA5	0.546875
rs134506508	10	11013468	0.00762743070648955	rs109519676	CMYA5	0.546875
rs137475488	10	11096142	0.0349023084701848	rs136467370	CMYA5	0.683036
rs137475488	10	11096142	0.0349023084701848	rs136467370	CMYA5	0.683036
rs137475488	10	11096142	0.0349023084701848	rs136467370	CMYA5	0.683036
rs137306529	10	11113393	0.00109542842206525	rs41656695	CMYA5	0.658482
rs137306529	10	11113393	0.00109542842206525	rs41656695	CMYA5	0.658482
rs137306529	10	11113393	0.00109542842206525	rs41656695	CMYA5	0.658482
rs109775301	10	11153653	0.0366098695624971	rs134932738	CMYA5	0.504464
rs109775301	10	11153653	0.00436410531004511	rs41656695	CMYA5	0.504464
rs109775301	10	11153653	0.00436410531004511	rs41656695	CMYA5	0.504464
rs109775301	10	11153653	0.0366098695624971	rs134932738	CMYA5	0.504464
rs109775301	10	11153653	0.0366098695624971	rs134932738	CMYA5	0.504464
rs109775301	10	11153653	0.00436410531004511	rs41656695	CMYA5	0.504464
rs43613875	10	11163334	0.0408946513386792	rs134932738	CMYA5	0.589286
rs43613875	10	11163334	0.0354567096666346	rs133758443	CMYA5	0.589286
rs43613875	10	11163334	0.0354567096666346	rs133758443	CMYA5	0.589286
rs43613875	10	11163334	0.0408946513386792	rs134932738	CMYA5	0.589286
rs43613875	10	11163334	0.0354567096666346	rs133758443	CMYA5	0.589286
rs43613875	10	11163334	0.0408946513386792	rs134932738	CMYA5	0.589286
rs110557892	10	11167815	0.0144569936714971	rs109519676	CMYA5	0.776786
rs110557892	10	11167815	0.0144569936714971	rs109519676	CMYA5	0.776786
rs110557892	10	11167815	0.0144569936714971	rs109519676	CMYA5	0.776786
rs108948364	10	11170542	0.0471321534206052	rs109519676	CMYA5	0.8125
rs108948364	10	11170542	0.0471321534206052	rs109519676	CMYA5	0.8125
rs108948364	10	11170542	0.0471321534206052	rs109519676	CMYA5	0.8125
rs109726722	10	11171949	0.0471321534206052	rs109519676	CMYA5	0.8125
rs109726722	10	11171949	0.0471321534206052	rs109519676	CMYA5	0.8125
rs109726722	10	11171949	0.0471321534206052	rs109519676	CMYA5	0.8125
rs110200313	10	11172512	0.0471321534206052	rs109519676	CMYA5	0.8125
rs110200313	10	11172512	0.0471321534206052	rs109519676	CMYA5	0.8125
rs110200313	10	11172512	0.0471321534206052	rs109519676	CMYA5	0.8125
rs134663435	10	11173928	0.029841655547639	rs41656695	CMYA5	0.620536
rs134663435	10	11173928	0.029841655547639	rs41656695	CMYA5	0.620536
rs134663435	10	11173928	0.029841655547639	rs41656695	CMYA5	0.620536
rs109006079	10	11176212	0.0471321534206052	rs109519676	CMYA5	0.8125
rs109006079	10	11176212	0.0471321534206052	rs109519676	CMYA5	0.8125
rs109006079	10	11176212	0.0471321534206052	rs109519676	CMYA5	0.8125
rs137216258	10	11180900	0.0294041325809685	rs137001154	CMYA5	0.770089
rs137216258	10	11180900	0.0294041325809685	rs137001154	CMYA5	0.770089
rs137216258	10	11180900	0.0294041325809685	rs137001154	CMYA5	0.770089
rs42784136	10	11186063	0.0409100405067111	rs134932738	CMYA5	0.8125
rs42784136	10	11186063	0.0440941040375424	rs137001154	CMYA5	0.8125
rs42784136	10	11186063	0.0440941040375424	rs137001154	CMYA5	0.8125
rs42784136	10	11186063	0.0440941040375424	rs137001154	CMYA5	0.8125
rs42784136	10	11186063	0.0409100405067111	rs134932738	CMYA5	0.8125
rs42784136	10	11186063	0.0409100405067111	rs134932738	CMYA5	0.8125
rs42783120	10	11193806	0.0431988164604592	rs137001154	CMYA5	0.8125
rs42783120	10	11193806	0.0431988164604592	rs137001154	CMYA5	0.8125
rs42783120	10	11193806	0.0431988164604592	rs137001154	CMYA5	0.8125
rs42783066	10	11203404	0.0383241028399612	rs137001154	CMYA5	0.770089
rs42783066	10	11203404	0.0383241028399612	rs137001154	CMYA5	0.770089
rs42783066	10	11203404	0.0383241028399612	rs137001154	CMYA5	0.770089
rs42782127	10	11209609	0.049730516107242	rs137001154	CMYA5	0.832589
rs42782127	10	11209609	0.049730516107242	rs137001154	CMYA5	0.832589
rs42782127	10	11209609	0.049730516107242	rs137001154	CMYA5	0.832589
rs42782115	10	11211188	0.0383241028399612	rs137001154	CMYA5	0.776786
rs42782115	10	11211188	0.0383241028399612	rs137001154	CMYA5	0.776786
rs42782115	10	11211188	0.0383241028399612	rs137001154	CMYA5	0.776786
rs135568379	10	11218508	0.049730516107242	rs137001154	CMYA5	0.832589
rs135568379	10	11218508	0.049730516107242	rs137001154	CMYA5	0.832589
rs135568379	10	11218508	0.049730516107242	rs137001154	CMYA5	0.832589
rs111007796	10	11491183	0.0196369027300631	rs137001154	CMYA5	0.566964
rs111007796	10	11491183	0.0196369027300631	rs137001154	CMYA5	0.566964
rs111007796	10	11491183	0.0196369027300631	rs137001154	CMYA5	0.566964
rs137144375	10	11494385	0.0196369027300631	rs137001154	CMYA5	0.598214
rs137144375	10	11494385	0.0196369027300631	rs137001154	CMYA5	0.598214
rs137144375	10	11494385	0.0196369027300631	rs137001154	CMYA5	0.598214
rs137097653	10	37400134	0.0429886561002673	rs134008091	ZNF106	0.861607
rs43624092	10	37586789	0.0404882814888187	rs134008091	ZNF106	0.808036
rs135911881	10	38291673	0.00800589921749529	rs134008091	ZNF106	0.814732
rs109152382	10	87369911	0.0245210279306678	rs135975452	CIPC	0.589286
rs133484374	10	87371154	0.0245210279306678	rs135975452	CIPC	0.587054
rs42830966	10	87384716	0.0245210279306678	rs135975452	CIPC	0.611607
rs136472786	10	102362941	0.045083993195012	rs108968350	NA	0.752232
rs136407102	10	102364856	0.045083993195012	rs108968350	NA	0.752232
rs137242623	10	102387075	0.0150305002469301	rs108968350	NA	0.84375
rs136840869	10	102487229	0.00920699148936155	rs108968350	NA	0.816964
rs136154619	10	102506710	0.026403297311509	rs108968350	NA	0.741071
rs110222489	10	102736872	0.0349473912080999	rs108968350	NA	0.720982
rs134252071	10	1425726	0.0343255490352983	rs137436443	REEP5	0.582589
rs136397618	10	38233593	0.0102255636409086	rs134008091	ZNF106	0.729911
rs137745058	10	10630705	0.0239662604263419	rs134932738	CMYA5	0.575893
rs137745058	10	10630705	0.0239662604263419	rs134932738	CMYA5	0.575893
rs137745058	10	10630705	0.0135431668202717	rs137001154	CMYA5	0.575893
rs137745058	10	10630705	0.0239662604263419	rs134932738	CMYA5	0.575893
rs137745058	10	10630705	0.0135431668202717	rs137001154	CMYA5	0.575893
rs137745058	10	10630705	0.0135431668202717	rs137001154	CMYA5	0.575893
rs135295210	10	36807660	0.0352546920655291	rs134008091	ZNF106	0.741071
rs43660742	11	8434353	0.0428367197761584	rs136772986	TMEM182	0.549107
rs136536587	11	48779949	0.00829550219623123	rs135850241	NA	0.627232
rs109647277	11	86567116	0.0432286325129111	rs110232813	NA	0.513393
rs133991626	11	101094400	0.0313719251180576	rs137599464	PLPP7	0.595982
rs137797781	11	101169076	0.0107834267589357	rs137599464	PLPP7	0.520089
rs132931822	11	101288657	0.043064935120979	rs110929212	FAM78A	0.649554
rs132931822	11	101288657	0.043064935120979	rs110929212	FAM78A	0.649554
rs136523342	11	101533266	0.0325621061194922	rs137599464	PLPP7	0.613839
rs133715347	11	101664298	0.0464722311427164	rs137599464	PLPP7	0.633929
rs135891857	11	101682108	0.0456812162028305	rs137599464	PLPP7	0.854911
rs135234489	11	101849343	0.02265793623652	rs137599464	PLPP7	0.71875
rs109915959	11	102467483	0.00932832244164822	rs137599464	PLPP7	0.555804
rs133207024	11	102477411	0.0117271978459383	rs137599464	PLPP7	0.638393
rs135739679	11	102487488	0.0318356369513858	rs137599464	PLPP7	0.792411
rs42234013	12	10744852	0.0151031842449138	rs135247298	RGCC	0.540179
rs136520868	12	10888659	0.0406467714416475	rs135247298	RGCC	0.537946
rs134936445	12	11740932	0.0414680039058769	rs135247298	RGCC	0.520089
rs135500412	12	11971824	0.0131432142800032	rs135247298	RGCC	0.515625
rs109706646	12	32743021	0.0426436023802745	rs110820631	SHISA2	0.546875
rs137489440	12	75388098	0.0237778282398152	rs136532655	MBNL2	0.6875
rs137489440	12	75388098	0.0237778282398152	rs136532655	MBNL2	0.6875
rs132705216	12	75389377	0.0237778282398152	rs136532655	MBNL2	0.676339
rs132705216	12	75389377	0.0237778282398152	rs136532655	MBNL2	0.676339
rs135876540	12	75390868	0.0237778282398152	rs136532655	MBNL2	0.674107
rs135876540	12	75390868	0.0237778282398152	rs136532655	MBNL2	0.674107
rs134732494	12	75417269	0.0304284690902677	rs136532655	MBNL2	0.584821
rs134732494	12	75417269	0.0304284690902677	rs136532655	MBNL2	0.584821
rs135493413	13	19278940	0.0299460472013497	rs132852106	ITGB1	0.611607
rs135455271	13	19295764	0.0299460472013497	rs132852106	ITGB1	0.618304
rs133117799	13	20415575	0.0472704760020285	rs132852106	ITGB1	0.716518
rs134664090	13	20992528	0.0388670049549824	rs132852106	ITGB1	0.729911
rs136597781	13	31468741	0.0248169503933373	rs110800292	VIM	0.544643
rs133610240	13	31519940	0.0279989678997093	rs110800292	VIM	0.602679
rs110333284	13	31548654	0.0166871903133583	rs110800292	VIM	0.555804
rs109690988	13	31555983	0.0166871903133583	rs110800292	VIM	0.555804
rs110471820	13	31570516	0.0166871903133583	rs110800292	VIM	0.540179
rs134195157	13	31593921	0.0166871903133583	rs110800292	VIM	0.558036
rs135785191	13	31595064	0.0166871903133583	rs110800292	VIM	0.558036
rs109004254	13	31596331	0.0166871903133583	rs110800292	VIM	0.558036
rs137496307	13	31600693	0.0166871903133583	rs110800292	VIM	0.558036
rs135981981	13	32397251	0.0254755723157296	rs110800292	VIM	0.529018
rs134240824	13	34157101	0.000302782252724127	rs132674003	SVIL	0.589286
rs134240824	13	34157101	0.000302782252724127	rs132674003	SVIL	0.589286
rs134240824	13	34157101	0.000302782252724127	rs132674003	SVIL	0.589286
rs133989135	13	61489514	0.0217746564134022	rs133469735	MYLK2	0.725446
rs133989135	13	61489514	0.0217746564134022	rs133469735	MYLK2	0.725446
rs135517638	13	61539220	0.013964399694383	rs133469735	MYLK2	0.546875
rs135517638	13	61539220	0.013964399694383	rs133469735	MYLK2	0.546875
rs136818312	13	61571319	0.0217746564134022	rs133469735	MYLK2	0.727679
rs136818312	13	61571319	0.0217746564134022	rs133469735	MYLK2	0.727679
rs135935710	14	1962429	0.0203688571576147	rs134310054	PTP4A3	0.765625
rs135935710	14	1962429	0.0203688571576147	rs134310054	PTP4A3	0.765625
rs110049230	14	3383706	0.0325308646057142	rs134310054	PTP4A3	0.857143
rs110049230	14	3383706	0.0325308646057142	rs134310054	PTP4A3	0.857143
rs109655593	14	3388322	0.0343322644573937	rs134310054	PTP4A3	0.841518
rs109655593	14	3388322	0.0343322644573937	rs134310054	PTP4A3	0.841518
rs133458389	14	15565785	0.0386195875506971	rs135417236	FBXO32	0.580357
rs41833710	14	15908343	0.0288897855617986	rs136635948	NA	0.59375
rs41835699	14	16207008	0.0229125637960421	rs135417236	FBXO32	0.573661
rs134426056	14	16262345	0.0130346943693085	rs135417236	FBXO32	0.595982
rs134437781	14	16302731	0.0413227997823063	rs135417236	FBXO32	0.551339
rs137466268	14	16304891	0.0105044482085267	rs135417236	FBXO32	0.542411
rs132860421	14	16307150	0.00974917440097576	rs135417236	FBXO32	0.533482
rs136739022	14	16327179	0.00333540887994311	rs135417236	FBXO32	0.551339
rs136448183	14	16356125	0.0119038590286566	rs136635948	NA	0.845982
rs132908072	14	16546901	0.031346954104356	rs136635948	NA	0.756696
rs134569397	14	16549467	0.031346954104356	rs136635948	NA	0.756696
rs137539122	14	16557476	0.031346954104356	rs136635948	NA	0.852679
rs134087871	14	16611140	0.00750788283554464	rs135417236	FBXO32	0.852679
rs133838739	14	16739970	0.00269048927491331	rs136635948	NA	0.571429
rs133607690	14	16753486	0.00269048927491331	rs136635948	NA	0.535714
rs135258723	14	16756044	0.00269048927491331	rs136635948	NA	0.535714
rs134877305	14	16770561	0.00269048927491331	rs136635948	NA	0.535714
rs133961677	14	16820652	0.00562572115294622	rs135417236	FBXO32	0.522321
rs109500167	14	16848253	0.0278607415725176	rs135417236	FBXO32	0.573661
rs134137383	14	16913416	0.0269657944753711	rs135417236	FBXO32	0.763393
rs41719665	14	16968665	0.045497538712649	rs135417236	FBXO32	0.875
rs135934480	14	17063537	0.038294294097452	rs135417236	FBXO32	0.685268
rs137192398	14	17129308	0.0260729820097763	rs135417236	FBXO32	0.620536
rs135836017	14	17253714	0.0331973983698009	rs135417236	FBXO32	0.611607
rs137663025	14	17329619	0.00493185170134158	rs135417236	FBXO32	0.678571
rs109937591	14	17359660	0.0138873188162521	rs135417236	FBXO32	0.707589
rs136194212	14	20788372	0.0446667284606764	rs42270636	PPDPFL	0.546875
rs135649017	14	21171193	0.021593716181192	rs136533736	PCMTD1	0.761161
rs110783689	14	21741741	0.0251332441563464	rs136533736	PCMTD1	0.508929
rs134278308	14	26502682	0.00510610293821922	rs137515134	ASPH	0.698661
rs134278308	14	26502682	0.00510610293821922	rs137515134	ASPH	0.698661
rs134278308	14	26502682	0.00510610293821922	rs137515134	ASPH	0.698661
rs136344290	14	26522395	0.00510610293821922	rs137515134	ASPH	0.698661
rs136344290	14	26522395	0.00510610293821922	rs137515134	ASPH	0.698661
rs136344290	14	26522395	0.00510610293821922	rs137515134	ASPH	0.698661
rs135313376	14	26543567	0.0382767185293871	rs137515134	ASPH	0.680804
rs135313376	14	26543567	0.0382767185293871	rs137515134	ASPH	0.680804
rs135313376	14	26543567	0.0382767185293871	rs137515134	ASPH	0.680804
rs109550669	14	26713333	0.0382767185293871	rs137515134	ASPH	0.638393
rs109550669	14	26713333	0.0382767185293871	rs137515134	ASPH	0.638393
rs109550669	14	26713333	0.0382767185293871	rs137515134	ASPH	0.638393
rs110600691	14	26721366	0.0382767185293871	rs137515134	ASPH	0.638393
rs110600691	14	26721366	0.0382767185293871	rs137515134	ASPH	0.638393
rs110600691	14	26721366	0.0382767185293871	rs137515134	ASPH	0.638393
rs133901034	14	27144924	0.0274381500271045	rs137515134	ASPH	0.558036
rs133901034	14	27144924	0.0274381500271045	rs137515134	ASPH	0.558036
rs133901034	14	27144924	0.0274381500271045	rs137515134	ASPH	0.558036
rs137128385	14	27157020	0.0274381500271045	rs137515134	ASPH	0.553571
rs137128385	14	27157020	0.0274381500271045	rs137515134	ASPH	0.553571
rs137128385	14	27157020	0.0274381500271045	rs137515134	ASPH	0.553571
rs135902382	14	27462180	0.0441337636306293	rs137515134	ASPH	0.756696
rs135902382	14	27462180	0.0441337636306293	rs137515134	ASPH	0.756696
rs135902382	14	27462180	0.0441337636306293	rs137515134	ASPH	0.756696
rs137765809	14	27518299	0.0309872144876968	rs137515134	ASPH	0.555804
rs137765809	14	27518299	0.0309872144876968	rs137515134	ASPH	0.555804
rs137765809	14	27518299	0.0309872144876968	rs137515134	ASPH	0.555804
rs134716347	14	28084789	0.0339445774309145	rs134962804	YTHDF3	0.59375
rs134716347	14	28084789	0.0339445774309145	rs134962804	YTHDF3	0.59375
rs134716347	14	28084789	0.0339445774309145	rs134962804	YTHDF3	0.59375
rs134716347	14	28084789	0.0339445774309145	rs134962804	YTHDF3	0.59375
rs134716347	14	28084789	0.0339445774309145	rs134962804	YTHDF3	0.59375
rs136248132	14	28327333	0.000266002752569625	rs134962804	YTHDF3	0.761161
rs136248132	14	28327333	0.000266002752569625	rs134962804	YTHDF3	0.761161
rs136248132	14	28327333	0.000266002752569625	rs134962804	YTHDF3	0.761161
rs136248132	14	28327333	0.000266002752569625	rs134962804	YTHDF3	0.761161
rs136248132	14	28327333	0.000266002752569625	rs134962804	YTHDF3	0.761161
rs134920159	14	61344522	0.0384216220168282	rs135268999	KLF10	0.502232
rs134920159	14	61344522	0.0384216220168282	rs135268999	KLF10	0.502232
rs110634088	14	61729675	0.0170411954896986	rs135268999	KLF10	0.575893
rs110634088	14	61729675	0.0170411954896986	rs135268999	KLF10	0.575893
rs133528100	14	61869184	0.0111615471809642	rs135268999	KLF10	0.546875
rs133528100	14	61869184	0.0111615471809642	rs135268999	KLF10	0.546875
rs109931866	14	62167799	0.0464951221999133	rs135268999	KLF10	0.533482
rs109931866	14	62167799	0.0464951221999133	rs135268999	KLF10	0.533482
rs134374666	14	62575043	0.00367134348301268	rs135268999	KLF10	0.495536
rs134374666	14	62575043	0.00367134348301268	rs135268999	KLF10	0.495536
rs136971104	14	62627114	0.0395285530705405	rs135268999	KLF10	0.513393
rs136971104	14	62627114	0.0395285530705405	rs135268999	KLF10	0.513393
rs135213874	14	62629887	0.0395285530705405	rs135268999	KLF10	0.513393
rs135213874	14	62629887	0.0395285530705405	rs135268999	KLF10	0.513393
rs132933377	14	76131803	0.0464951221999133	rs110041796	CA2	0.573661
rs132933377	14	76131803	0.0464951221999133	rs110041796	CA2	0.573661
rs134894748	14	76638207	0.0477416160487737	rs110041796	CA2	0.520089
rs134894748	14	76638207	0.0477416160487737	rs110041796	CA2	0.520089
rs135484459	14	81679324	0.0278979522746569	rs134087872	SNTB1	0.633929
rs135484459	14	81679324	0.0278979522746569	rs134087872	SNTB1	0.633929
rs41748088	15	23882116	0.0483037594575572	rs110072129	NA	0.705357
rs41748083	15	23882779	0.0483037594575572	rs110072129	NA	0.665179
rs41748080	15	23883354	0.0483037594575572	rs110072129	NA	0.705357
rs41747426	15	23890882	0.0483037594575572	rs110072129	NA	0.714286
rs41751418	15	24098135	0.0483037594575572	rs110072129	NA	0.707589
rs137377902	15	24098853	0.0483037594575572	rs110072129	NA	0.707589
rs110734601	15	24758213	0.00469181414761955	rs110072129	NA	0.611607
rs110931280	15	65659194	0.0358210136743091	rs41255167	PDHX	0.566964
rs110931280	15	65659194	0.0358210136743091	rs41255167	PDHX	0.566964
rs132905363	15	81154223	0.00124488254989717	rs42719199	NA	0.705357
rs136787973	15	81156982	0.0077000244857643	rs42719199	NA	0.676339
rs109415140	15	81281488	0.027799289909746	rs42719199	NA	0.535714
rs109483499	15	81320750	0.0246689606364184	rs42719199	NA	0.524554
rs109401518	15	81358851	0.0386255299622651	rs42719199	NA	0.772321
rs135477668	15	81360003	0.0138876744253613	rs42719199	NA	0.803571
rs110607024	15	81840635	0.0468837946106162	rs42719199	NA	0.799107
rs41790959	15	81863780	0.0207166265888045	rs42719199	NA	0.640625
rs41785538	15	82624354	0.00701097200946816	rs42719199	NA	0.638393
rs137789368	15	82740690	0.0218797294973118	rs42719199	NA	0.542411
rs109354201	15	82750597	0.023208566684998	rs42719199	NA	0.553571
rs110690119	16	40722856	0.00493889384181977	rs134912205	C16H1orf105	0.511161
rs110690119	16	40722856	0.00493889384181977	rs134912205	C16H1orf105	0.511161
rs110690119	16	40722856	0.00493889384181977	rs134912205	PIGC	0.511161
rs110690119	16	40722856	0.00493889384181977	rs134912205	C16H1orf105	0.511161
rs135507952	16	40674840	0.00493889384181977	rs134912205	C16H1orf105	0.524554
rs135507952	16	40674840	0.00493889384181977	rs134912205	C16H1orf105	0.524554
rs135507952	16	40674840	0.00493889384181977	rs134912205	C16H1orf105	0.524554
rs135507952	16	40674840	0.00493889384181977	rs134912205	PIGC	0.524554
rs109208370	16	40686277	0.00493889384181977	rs134912205	C16H1orf105	0.524554
rs109208370	16	40686277	0.00493889384181977	rs134912205	C16H1orf105	0.524554
rs109208370	16	40686277	0.00493889384181977	rs134912205	C16H1orf105	0.524554
rs109208370	16	40686277	0.00493889384181977	rs134912205	PIGC	0.524554
rs136571913	16	40704573	0.00493889384181977	rs134912205	C16H1orf105	0.511161
rs136571913	16	40704573	0.00493889384181977	rs134912205	C16H1orf105	0.511161
rs136571913	16	40704573	0.00493889384181977	rs134912205	C16H1orf105	0.511161
rs136571913	16	40704573	0.00493889384181977	rs134912205	PIGC	0.511161
rs135276572	16	40717756	0.00493889384181977	rs134912205	C16H1orf105	0.511161
rs135276572	16	40717756	0.00493889384181977	rs134912205	C16H1orf105	0.511161
rs135276572	16	40717756	0.00493889384181977	rs134912205	C16H1orf105	0.511161
rs135276572	16	40717756	0.00493889384181977	rs134912205	PIGC	0.511161
rs133304042	16	79875458	0.0351049350606946	rs43763963	NA	0.698661
rs134631754	16	79655273	0.0351049350606946	rs43763963	NA	0.662946
rs137633683	16	79662373	0.0351049350606946	rs43763963	NA	0.662946
rs135316297	16	79842191	0.0351049350606946	rs43763963	NA	0.654018
rs109113619	18	48274471	0.024927903759865	rs41881999	RYR1	0.720982
rs109113619	18	48274471	0.024927903759865	rs41881999	RYR1	0.720982
rs109113619	18	48274471	0.024927903759865	rs41881999	RYR1	0.720982
rs109113619	18	48274471	0.024927903759865	rs41881999	RYR1	0.720982
rs109113619	18	48274471	0.024927903759865	rs41881999	RYR1	0.720982
rs41885185	18	48288453	0.0220735620920446	rs41881999	RYR1	0.6875
rs41885185	18	48288453	0.0220735620920446	rs41881999	RYR1	0.6875
rs41885185	18	48288453	0.0220735620920446	rs41881999	RYR1	0.6875
rs41885185	18	48288453	0.0220735620920446	rs41881999	RYR1	0.6875
rs41885185	18	48288453	0.0220735620920446	rs41881999	RYR1	0.6875
rs41601008	18	48618068	0.0240472343648985	rs41881999	RYR1	0.611607
rs41601008	18	48618068	0.0240472343648985	rs41881999	RYR1	0.611607
rs41601008	18	48618068	0.0240472343648985	rs41881999	RYR1	0.611607
rs41601008	18	48618068	0.0240472343648985	rs41881999	RYR1	0.611607
rs41601008	18	48618068	0.0240472343648985	rs41881999	RYR1	0.611607
rs109143678	19	1370093	0.0140863067209617	rs136607764	NA	0.613839
rs137284313	19	1373000	0.0140863067209617	rs136607764	NA	0.613839
rs136062072	19	1376505	0.0140863067209617	rs136607764	NA	0.620536
rs109449589	19	1419402	0.0140863067209617	rs136607764	NA	0.609375
rs109161738	19	1437551	0.0140863067209617	rs136607764	NA	0.602679
rs109089109	19	1438571	0.0140863067209617	rs136607764	NA	0.602679
rs137183690	19	1457785	0.0140863067209617	rs136607764	NA	0.602679
rs109195812	19	1471385	0.0140863067209617	rs136607764	NA	0.607143
rs133855958	19	1472676	0.0163559623172176	rs136607764	NA	0.578125
rs110318728	19	1492868	0.00563164072799633	rs136607764	NA	0.584821
rs110317037	19	1646623	0.0113310052146105	rs136607764	NA	0.515625
rs109743520	19	1650534	0.0162134004059273	rs136607764	NA	0.517857
rs109059680	19	1652304	0.0113310052146105	rs136607764	NA	0.540179
rs133199482	19	2475019	0.0472103157931652	rs136607764	NA	0.720982
rs43746848	19	7809872	0.0362246159009087	rs137077550	CUEDC1	0.622768
rs43746848	19	7809872	0.0362246159009087	rs137077550	CUEDC1	0.622768
rs109478134	19	7875864	0.00101530434247761	rs137077550	CUEDC1	0.752232
rs109478134	19	7875864	0.00101530434247761	rs137077550	CUEDC1	0.752232
rs109689635	19	7877295	0.00304020637785572	rs137077550	CUEDC1	0.620536
rs109689635	19	7877295	0.00304020637785572	rs137077550	CUEDC1	0.620536
rs109221817	19	7885755	0.00241612043444807	rs137077550	CUEDC1	0.696429
rs109221817	19	7885755	0.00241612043444807	rs137077550	CUEDC1	0.696429
rs109147231	19	7886487	0.00241612043444807	rs137077550	CUEDC1	0.696429
rs109147231	19	7886487	0.00241612043444807	rs137077550	CUEDC1	0.696429
rs110331672	19	8676262	0.044770766999806	rs137077550	CUEDC1	0.604911
rs110331672	19	8676262	0.044770766999806	rs137077550	CUEDC1	0.604911
rs110417686	19	8685644	0.044770766999806	rs137077550	CUEDC1	0.609375
rs110417686	19	8685644	0.044770766999806	rs137077550	CUEDC1	0.609375
rs136463427	19	8688524	0.00808057016173718	rs137077550	CUEDC1	0.566964
rs136463427	19	8688524	0.00808057016173718	rs137077550	CUEDC1	0.566964
rs135987152	19	8691365	0.00808057016173718	rs137077550	CUEDC1	0.566964
rs135987152	19	8691365	0.00808057016173718	rs137077550	CUEDC1	0.566964
rs133212283	19	21343573	0.0228580918090206	rs109627218	NXN	0.638393
rs133686332	19	21398580	0.00669225620103071	rs109627218	NXN	0.551339
rs135834852	19	21533038	0.00280489358583763	rs109627218	NXN	0.620536
rs132955599	19	21658344	0.0433703499149395	rs109627218	NXN	0.647321
rs41641940	19	21659172	0.0433703499149395	rs109627218	NXN	0.647321
rs133370437	19	21669502	0.0128355398795433	rs109627218	NXN	0.627232
rs109420945	19	21714004	0.00854481773656535	rs109627218	NXN	0.506696
rs109062599	19	22008922	0.006766378263178	rs109627218	NXN	0.542411
rs136045492	19	22060557	0.0227501319481792	rs41255155	NXN	0.703125
rs110294617	19	22066358	0.0277555490489355	rs41255155	NXN	0.683036
rs133730172	19	22068631	0.0277555490489355	rs41255155	NXN	0.683036
rs109408013	19	22325656	0.0225104405012693	rs109627218	NXN	0.508929
rs110854496	19	22344620	0.0168952872620419	rs109627218	NXN	0.6875
rs41903231	19	22674066	0.0265333357102948	rs109627218	NXN	0.578125
rs41903231	19	22674066	0.0339445774309145	rs41255155	NXN	0.578125
rs41913530	19	22675445	0.0265333357102948	rs109627218	NXN	0.578125
rs41913530	19	22675445	0.0339445774309145	rs41255155	NXN	0.578125
rs133719909	19	22676549	0.0265333357102948	rs109627218	NXN	0.578125
rs133719909	19	22676549	0.0339445774309145	rs41255155	NXN	0.578125
rs41903257	19	22682162	0.0339445774309145	rs41255155	NXN	0.578125
rs41903257	19	22682162	0.0265333357102948	rs109627218	NXN	0.578125
rs133723485	19	22972282	0.0351045942668465	rs109627218	NXN	0.705357
rs136159601	19	22984846	0.0351045942668465	rs109627218	NXN	0.696429
rs109274298	19	35393972	0.0108811831946453	rs133471470	DHRS7B	0.774554
rs109274298	19	35393972	0.0108811831946453	rs133471470	DHRS7B	0.774554
rs109274298	19	35393972	0.0108811831946453	rs133471470	DHRS7B	0.774554
rs41636099	19	47288302	0.0193704923358084	rs41916233	SCN4A	0.546875
rs134959144	19	47305954	0.00704739564490725	rs41916233	SCN4A	0.591518
rs133052025	19	48270441	0.0437329634725005	rs41916233	SCN4A	0.555804
rs109790776	19	48313757	0.0418008226312455	rs41916233	SCN4A	0.645089
rs110243736	19	48317254	0.0418008226312455	rs41916233	SCN4A	0.654018
rs137676752	19	48323928	0.0213058789142721	rs42864193	PECAM1	0.774554
rs137676752	19	48323928	0.0213058789142721	rs42864193	PECAM1	0.774554
rs110024946	19	48346860	0.0213058789142721	rs42864193	PECAM1	0.808036
rs110024946	19	48346860	0.0213058789142721	rs42864193	PECAM1	0.808036
rs137668888	19	48390485	0.0418008226312455	rs41916233	SCN4A	0.600446
rs137668888	19	48390485	0.0248080425009502	rs42864193	PECAM1	0.600446
rs137668888	19	48390485	0.0248080425009502	rs42864193	PECAM1	0.600446
rs135654843	19	48413453	0.0168286157473785	rs42864193	PECAM1	0.680804
rs135654843	19	48413453	0.0168286157473785	rs42864193	PECAM1	0.680804
rs136007551	19	48424089	0.0418008226312455	rs41916233	SCN4A	0.618304
rs110695691	19	48439310	0.0260093417660569	rs42864193	PECAM1	0.725446
rs110695691	19	48439310	0.0260093417660569	rs42864193	PECAM1	0.725446
rs42994631	19	48440213	0.0260093417660569	rs42864193	PECAM1	0.725446
rs42994631	19	48440213	0.0260093417660569	rs42864193	PECAM1	0.725446
rs42994644	19	48441408	0.0260093417660569	rs42864193	PECAM1	0.725446
rs42994644	19	48441408	0.0260093417660569	rs42864193	PECAM1	0.725446
rs133074694	19	48554651	0.0362246159009087	rs42864193	PECAM1	0.671875
rs133074694	19	48554651	0.0362246159009087	rs42864193	PECAM1	0.671875
rs109091165	19	48555396	0.0362246159009087	rs42864193	PECAM1	0.671875
rs109091165	19	48555396	0.0362246159009087	rs42864193	PECAM1	0.671875
rs136343501	19	48555932	0.0362246159009087	rs42864193	PECAM1	0.671875
rs136343501	19	48555932	0.0362246159009087	rs42864193	PECAM1	0.671875
rs41919297	19	48556545	0.0362246159009087	rs42864193	PECAM1	0.671875
rs41919297	19	48556545	0.0362246159009087	rs42864193	PECAM1	0.671875
rs41919304	19	48558868	0.0362246159009087	rs42864193	PECAM1	0.671875
rs41919304	19	48558868	0.0362246159009087	rs42864193	PECAM1	0.671875
rs135791996	19	35408777	0.0108811831946453	rs133471470	DHRS7B	0.792411
rs135791996	19	35408777	0.0108811831946453	rs133471470	DHRS7B	0.792411
rs135791996	19	35408777	0.0108811831946453	rs133471470	DHRS7B	0.792411
rs135282100	20	38215638	0.019975535197032	rs135102452	DNAJC21	0.729911
rs109473915	20	39088930	0.0219632638976583	rs135102452	DNAJC21	0.604911
rs137210911	20	39302908	0.00782580756011738	rs135102452	DNAJC21	0.529018
rs135778231	20	39306997	0.00782580756011738	rs135102452	DNAJC21	0.529018
rs42759935	20	39329703	0.00205160785433062	rs135102452	DNAJC21	0.506696
rs136778807	20	39346420	0.00832675502373011	rs135102452	DNAJC21	0.511161
rs134258237	20	39404820	0.00752769064980322	rs135102452	DNAJC21	0.526786
rs135447563	20	39408472	0.011990594311992	rs135102452	DNAJC21	0.544643
rs136009119	20	39411932	0.00752769064980322	rs135102452	DNAJC21	0.524554
rs135261519	20	39414225	0.00752769064980322	rs135102452	DNAJC21	0.524554
rs110692053	20	39423336	0.0124684007480176	rs135102452	DNAJC21	0.524554
rs134302101	20	39434317	0.011990594311992	rs135102452	DNAJC21	0.544643
rs132754106	20	39439612	0.0391063329280652	rs135102452	DNAJC21	0.537946
rs135698103	20	39441886	0.0391063329280652	rs135102452	DNAJC21	0.537946
rs133675968	20	39442613	0.0391063329280652	rs135102452	DNAJC21	0.537946
rs134976706	20	39444149	0.0391063329280652	rs135102452	DNAJC21	0.537946
rs136155631	20	39446669	0.0391063329280652	rs135102452	DNAJC21	0.537946
rs135478704	20	39298980	0.00782580756011738	rs135102452	DNAJC21	0.529018
rs110332445	21	7877667	0.0372494282406598	rs137511695	NA	0.546875
rs137132154	21	8492447	0.0398990850307444	rs137511695	NA	0.620536
rs135061572	21	8533127	0.0031630298850264	rs137511695	NA	0.53125
rs137601962	21	67136921	0.00919491447230007	rs133489106	EIF5	0.890625
rs137755104	21	67313079	0.0151523840983044	rs133489106	EIF5	0.680804
rs110577155	21	67836823	0.0147682605523901	rs133489106	EIF5	0.774554
rs109832210	21	67862041	0.00553016424228139	rs135522467	EIF5	0.508929
rs137190384	21	67986940	0.0463533392141412	rs135522467	EIF5	0.526786
rs134440755	21	68147886	0.0463951592700511	rs133489106	EIF5	0.792411
rs136300562	21	68157459	0.0463951592700511	rs133489106	EIF5	0.792411
rs134602916	21	68182395	0.0463951592700511	rs133489106	EIF5	0.792411
rs110837733	21	68188075	0.0301854352199702	rs133489106	EIF5	0.790179
rs110041052	21	68196628	0.0168260523731848	rs133489106	EIF5	0.830357
rs110649433	21	68202883	0.00730161027748274	rs133489106	EIF5	0.558036
rs136901559	21	68203896	0.00354050317914407	rs133489106	EIF5	0.671875
rs136901559	21	68203896	0.0176045212683133	rs135522467	EIF5	0.671875
rs110941696	21	68207546	0.00354050317914407	rs133489106	EIF5	0.671875
rs110941696	21	68207546	0.0176045212683133	rs135522467	EIF5	0.671875
rs109297039	21	68208284	0.0176045212683133	rs135522467	EIF5	0.671875
rs109297039	21	68208284	0.00354050317914407	rs133489106	EIF5	0.671875
rs109638820	21	68210265	0.00354050317914407	rs133489106	EIF5	0.671875
rs109638820	21	68210265	0.0176045212683133	rs135522467	EIF5	0.671875
rs110093570	21	68223588	0.0176045212683133	rs135522467	EIF5	0.667411
rs110093570	21	68223588	0.0141079410935922	rs133489106	EIF5	0.667411
rs109509942	21	68238022	0.0176045212683133	rs135522467	EIF5	0.667411
rs109509942	21	68238022	0.0141079410935922	rs133489106	EIF5	0.667411
rs134642888	21	68241295	0.0176045212683133	rs135522467	EIF5	0.671875
rs134642888	21	68241295	0.00354050317914407	rs133489106	EIF5	0.671875
rs109758595	21	68252224	0.0176045212683133	rs135522467	EIF5	0.674107
rs109758595	21	68252224	0.00354050317914407	rs133489106	EIF5	0.674107
rs110730566	21	68259383	0.00354050317914407	rs133489106	EIF5	0.674107
rs110730566	21	68259383	0.0176045212683133	rs135522467	EIF5	0.674107
rs136152121	21	68303262	0.00354050317914407	rs133489106	EIF5	0.674107
rs136152121	21	68303262	0.0176045212683133	rs135522467	EIF5	0.674107
rs110711827	21	68348171	0.010977013931241	rs133489106	EIF5	0.6875
rs110711827	21	68348171	0.0497800113481244	rs135522467	EIF5	0.6875
rs109770037	21	68362665	0.010977013931241	rs133489106	EIF5	0.6875
rs109770037	21	68362665	0.0497800113481244	rs135522467	EIF5	0.6875
rs110596898	21	68433282	0.0347075552430916	rs133489106	EIF5	0.645089
rs137094986	21	68441729	0.00760120793905453	rs135522467	EIF5	0.520089
rs110962391	21	68459451	0.00799783954601156	rs135522467	EIF5	0.573661
rs137270275	21	68472323	0.0245573298586575	rs135522467	EIF5	0.506696
rs109479738	21	68481718	0.0436103312898892	rs135522467	EIF5	0.522321
rs110219324	21	68494394	0.0433095637656411	rs135522467	EIF5	0.522321
rs136857602	21	68497855	0.0340746265985974	rs135522467	EIF5	0.522321
rs109692752	21	68499388	0.0340746265985974	rs135522467	EIF5	0.522321
rs135563078	21	68573002	0.031870987750648	rs135522467	EIF5	0.524554
rs136507021	21	68585756	0.0497724860170965	rs135522467	EIF5	0.529018
rs134069903	21	68605631	0.031870987750648	rs135522467	EIF5	0.535714
rs109457909	21	68625952	0.0310844237808543	rs135522467	EIF5	0.584821
rs110231451	21	68720143	0.00107432241689053	rs135522467	EIF5	0.725446
rs109439477	21	68783687	0.0373696771789859	rs133489106	EIF5	0.75
rs137236911	21	68785342	0.0373696771789859	rs133489106	EIF5	0.747768
rs136756359	21	68789641	0.0369370222712457	rs133489106	EIF5	0.725446
rs136753795	21	68825604	0.0360208278000338	rs135522467	EIF5	0.513393
rs110894426	21	68877154	0.032630562898033	rs133489106	EIF5	0.633929
rs110906138	21	68884605	0.031582111548418	rs133489106	EIF5	0.75
rs110022361	21	68888641	0.0365964710545335	rs135522467	EIF5	0.703125
rs110022361	21	68888641	0.0163444739459708	rs133489106	EIF5	0.703125
rs132662027	22	11992558	0.0490837555344894	rs110533071	XIRP1	0.575893
rs109042430	22	11993385	0.0490837555344894	rs110533071	XIRP1	0.575893
rs110255391	22	11994203	0.0490837555344894	rs110533071	XIRP1	0.575893
rs109391258	22	11995882	0.0490837555344894	rs110533071	XIRP1	0.575893
rs108995743	22	11996490	0.0490837555344894	rs110533071	XIRP1	0.575893
rs109111573	22	11997866	0.0490837555344894	rs110533071	XIRP1	0.575893
rs133637572	22	51007899	0.0482446072576639	rs109108519	MAP4	0.832589
rs133637572	22	51007899	0.0482446072576639	rs109108519	MAP4	0.832589
rs133419416	22	51724164	0.0485928236728203	rs108963764	MAP4	0.816964
rs133419416	22	51724164	0.0485928236728203	rs108963764	MAP4	0.816964
rs135779054	22	52611263	0.00526018073293161	rs109108519	MAP4	0.779018
rs135779054	22	52611263	0.00526018073293161	rs109108519	MAP4	0.779018
rs109751397	23	3737751	0.0335279123182215	rs134250339	DST	0.839286
rs109751397	23	3737751	0.0335279123182215	rs134250339	DST	0.839286
rs109751397	23	3737751	0.0335279123182215	rs134250339	DST	0.839286
rs109751397	23	3737751	0.0335279123182215	rs134250339	DST	0.839286
rs110310445	23	19271097	0.00984152086332413	rs109737388	NA	0.723214
rs110988853	23	19301010	0.0498228159810759	rs109737388	NA	0.917411
rs135759951	23	19316364	0.0102923392669507	rs109737388	NA	0.743304
rs134686063	23	19318756	0.0217568800890805	rs109737388	NA	0.776786
rs137692633	23	19747472	0.0349477015830609	rs109737388	NA	0.631696
rs110199267	23	19846317	0.00713167686261421	rs109737388	NA	0.660714
rs109662618	23	19847224	0.0196788807426685	rs109737388	NA	0.801339
rs109310270	23	19983969	0.0486662995893568	rs109737388	NA	0.667411
rs110311476	23	20039739	0.0315344881447999	rs109737388	NA	0.698661
rs134158852	23	24889961	0.0424743949432867	rs109550233	NA	0.542411
rs133497537	23	24893176	0.0424743949432867	rs109550233	NA	0.542411
rs137223181	23	24894800	0.0424743949432867	rs109550233	NA	0.553571
rs135691800	23	24897293	0.0424743949432867	rs109550233	NA	0.553571
rs110106836	23	24898004	0.0424743949432867	rs109550233	NA	0.566964
rs134716555	23	24898766	0.0424743949432867	rs109550233	NA	0.569196
rs109540393	23	24899816	0.0424743949432867	rs109550233	NA	0.566964
rs134554095	23	27052749	0.0411449775067786	rs110850310	HSPA1A	0.723214
rs136331927	23	27053921	0.00199916870520845	rs110850310	HSPA1A	0.59375
rs134475968	23	27063095	0.0411449775067786	rs110850310	HSPA1A	0.723214
rs136082720	23	27065477	0.0411449775067786	rs110850310	HSPA1A	0.723214
rs109494821	23	27074381	0.0199058273107694	rs110850310	HSPA1A	0.660714
rs110590154	23	27088448	0.0139176147969549	rs110850310	HSPA1A	0.667411
rs110424738	23	27089519	0.0139176147969549	rs110850310	HSPA1A	0.669643
rs110910099	23	27091653	0.0199058273107694	rs110850310	HSPA1A	0.660714
rs135190137	23	27097840	0.0343046765631649	rs110850310	HSPA1A	0.642857
rs136910092	23	27315969	0.0369046433355624	rs110850310	HSPA1A	0.620536
rs42022983	23	27377459	0.00451468261101859	rs110850310	HSPA1A	0.839286
rs110882211	23	27410296	0.0352094615795281	rs110850310	HSPA1A	0.59375
rs109138055	23	27435156	0.027972997256854	rs110850310	HSPA1A	0.758929
rs110665854	23	27442523	0.027972997256854	rs110850310	HSPA1A	0.758929
rs110250169	23	27450219	0.00684645105857322	rs110850310	HSPA1A	0.8125
rs110026756	23	27455458	0.0132952389388771	rs110850310	HSPA1A	0.834821
rs109799698	23	27456617	0.0132952389388771	rs110850310	HSPA1A	0.84375
rs132773806	23	27468079	0.0132952389388771	rs110850310	HSPA1A	0.84375
rs137501393	23	27470955	0.0132952389388771	rs110850310	HSPA1A	0.84375
rs109812987	23	27481704	0.000318008991675835	rs110850310	HSPA1A	0.549107
rs133183983	23	27484913	0.000878107629025686	rs110850310	HSPA1A	0.59375
rs109585354	23	27523736	0.000780082875583752	rs110850310	HSPA1A	0.649554
rs110513814	23	27551722	0.0427668703509483	rs110850310	HSPA1A	0.551339
rs110056976	23	27561741	0.0413340932860594	rs110850310	HSPA1A	0.549107
rs109786488	23	27593655	0.00617884715264951	rs110850310	HSPA1A	0.71875
rs136957735	23	27595626	0.0186542433592884	rs110850310	HSPA1A	0.741071
rs135348406	23	27597232	0.0118222481505039	rs110850310	HSPA1A	0.712054
rs109090598	23	27613404	0.0318693506752279	rs110850310	HSPA1A	0.537946
rs109330097	23	27997793	0.0222299504209701	rs110850310	HSPA1A	0.694196
rs134747088	23	28206243	0.00557555274735641	rs110850310	HSPA1A	0.877232
rs136129559	23	28207237	0.0116210033617009	rs110850310	HSPA1A	0.901786
rs109412830	23	28221054	0.0199424051711382	rs110850310	HSPA1A	0.861607
rs109651664	23	28272487	0.0197561927664062	rs110850310	HSPA1A	0.660714
rs134223572	23	28442018	0.0330911170077732	rs110850310	HSPA1A	0.756696
rs109507276	23	28440246	0.0330911170077732	rs110850310	HSPA1A	0.756696
rs109170993	23	28449720	0.0347943419694959	rs110850310	HSPA1A	0.700893
rs135595494	23	32268910	0.00208456500236023	rs135906938	ACOT13	0.642857
rs134542221	23	32270797	0.00208456500236023	rs135906938	ACOT13	0.613839
rs133685678	23	32276167	0.00208456500236023	rs135906938	ACOT13	0.642857
rs132986033	23	32670424	0.0202119896684543	rs135906938	ACOT13	0.799107
rs135531064	23	32710639	0.0345856830466991	rs135906938	ACOT13	0.513393
rs108995818	23	32711766	0.0345856830466991	rs135906938	ACOT13	0.513393
rs110503751	23	32810965	0.0474850579918745	rs135906938	ACOT13	0.529018
rs110770401	23	33136549	0.0152199889718641	rs135906938	ACOT13	0.513393
rs132931698	23	33775895	0.0318387675026436	rs135906938	ACOT13	0.504464
rs132952964	23	33852114	0.0320106246475009	rs135906938	ACOT13	0.611607
rs43085133	24	36579352	0.019651416456124	rs110616990	MYOM1	0.75
rs42341281	24	36631650	0.00521799040060059	rs110616990	MYOM1	0.600446
rs134651487	24	36655612	0.00603798150761096	rs110616990	MYOM1	0.745536
rs134942221	24	36662316	0.00793755462133944	rs110616990	MYOM1	0.6875
rs42341236	24	36702489	0.00487192841940174	rs110616990	MYOM1	0.546875
rs135314643	24	36736535	0.048801588463385	rs110616990	MYOM1	0.524554
rs135241121	24	37730973	0.0244200398516697	rs110616990	MYOM1	0.513393
rs110049385	24	37734562	0.00659032040923684	rs110616990	MYOM1	0.837054
rs135716953	24	37758619	0.00596118165306845	rs110616990	MYOM1	0.613839
rs133202863	24	37762508	0.0358390227830049	rs110616990	MYOM1	0.779018
rs137578225	24	37914716	0.00506718044372726	rs110616990	MYOM1	0.645089
rs42046244	24	38068559	0.0238154762243605	rs110616990	MYOM1	0.720982
rs135276818	24	38141114	0.0407563476469774	rs110616990	MYOM1	0.560268
rs109126534	25	2578879	0.024611327671894	rs134422650	NA	0.890625
rs132751150	25	2582592	0.0097639293049565	rs134422650	NA	0.848214
rs109580074	25	2585032	0.024611327671894	rs134422650	NA	0.890625
rs109169001	25	2586441	0.024611327671894	rs134422650	NA	0.890625
rs110200051	25	2594667	0.00295444119940148	rs134422650	NA	0.915179
rs109150219	25	2596671	0.00295444119940148	rs134422650	NA	0.915179
rs109925268	25	2608870	0.00295444119940148	rs134422650	NA	0.915179
rs110235458	25	2620334	0.00295444119940148	rs134422650	NA	0.915179
rs134177975	25	2844535	0.0166159868665903	rs134422650	NA	0.522321
rs136023259	25	2846642	0.0166159868665903	rs134422650	NA	0.520089
rs137183188	25	2976992	0.00861550396500593	rs134422650	NA	0.808036
rs134367027	25	3042854	0.0268444866002666	rs134422650	NA	0.671875
rs134378853	25	3086395	0.0241239330808423	rs134422650	NA	0.587054
rs135047913	25	3223240	0.015678733233115	rs134422650	NA	0.629464
rs110228252	25	3234808	0.0178173952774013	rs134422650	NA	0.6875
rs132854202	25	3254065	0.00770740058457903	rs134422650	NA	0.625
rs110880913	25	3291302	0.00595656922388941	rs134422650	NA	0.607143
rs110785358	25	3525390	0.0169283091802878	rs134422650	NA	0.825893
rs109647300	25	3529015	0.0169283091802878	rs134422650	NA	0.825893
rs110057848	25	3529736	0.0169283091802878	rs134422650	NA	0.825893
rs110249659	25	3531364	0.0169283091802878	rs134422650	NA	0.825893
rs109382460	25	3540973	0.0169283091802878	rs134422650	NA	0.825893
rs109705822	25	3554022	0.0169283091802878	rs134422650	NA	0.825893
rs109595393	25	3559998	0.0169283091802878	rs134422650	NA	0.825893
rs135061782	25	3576665	0.0169283091802878	rs134422650	NA	0.825893
rs110718277	25	3588116	0.0169283091802878	rs134422650	NA	0.825893
rs109805933	25	3593752	0.0169283091802878	rs134422650	NA	0.825893
rs109039020	25	3596944	0.0492950607157931	rs134422650	NA	0.832589
rs135955637	25	3601644	0.0492950607157931	rs134422650	NA	0.832589
rs137354095	25	3883368	0.0275299201016232	rs134422650	NA	0.752232
rs135670994	25	3904467	0.0275299201016232	rs134422650	NA	0.754464
rs110394483	25	3913907	0.0275299201016232	rs134422650	NA	0.754464
rs109727000	25	3924273	0.0275299201016232	rs134422650	NA	0.754464
rs134332648	25	3929914	0.0275299201016232	rs134422650	NA	0.752232
rs109448914	25	3932759	0.0275299201016232	rs134422650	NA	0.754464
rs110186893	25	3940649	0.0275299201016232	rs134422650	NA	0.754464
rs135443467	25	3949488	0.0275299201016232	rs134422650	NA	0.752232
rs133349286	25	3961334	0.0275299201016232	rs134422650	NA	0.754464
rs137186176	25	3964777	0.0275299201016232	rs134422650	NA	0.754464
rs136472705	25	3983992	0.0275299201016232	rs134422650	NA	0.754464
rs134986630	25	3989850	0.0275299201016232	rs134422650	NA	0.754464
rs136446930	25	3991870	0.0275299201016232	rs134422650	NA	0.754464
rs109692702	25	4013748	0.0275299201016232	rs134422650	NA	0.754464
rs109031573	25	4019341	0.0275299201016232	rs134422650	NA	0.754464
rs132893841	25	4032936	0.0405936012271526	rs134422650	NA	0.732143
rs134997588	25	4041754	0.0405936012271526	rs134422650	NA	0.732143
rs137609089	25	4047392	0.0275299201016232	rs134422650	NA	0.756696
rs109449014	25	4057531	0.0364555613512466	rs134422650	NA	0.689732
rs109446539	25	4220384	0.0105147276077254	rs134422650	NA	0.587054
rs109474992	25	38415183	0.0486815561683751	rs137370278	ZDHHC4	0.546875
rs110896411	25	38518809	0.0240202086410937	rs137370278	ZDHHC4	0.716518
rs134824355	25	1173353	0.0322927996804651	rs133877387	MSRB1	0.685268
rs42092328	26	20609382	0.0328928355862665	rs137275303	CUTC	0.587054
rs133687070	26	20639543	0.0469960003148661	rs137275303	CUTC	0.875
rs109505632	26	20875877	0.00724975803504094	rs137275303	CUTC	0.513393
rs135400297	26	20877944	0.0104580699371917	rs137275303	CUTC	0.582589
rs109299840	26	20880114	0.00724975803504094	rs137275303	CUTC	0.560268
rs42093019	26	20883844	0.00724975803504094	rs137275303	CUTC	0.560268
rs42093020	26	20884688	0.00724975803504094	rs137275303	CUTC	0.558036
rs134273220	26	21450052	0.00255418226754581	rs137275303	CUTC	0.540179
rs42092208	26	21487115	0.0167634398125759	rs137275303	CUTC	0.685268
rs133610255	26	21489950	0.0167634398125759	rs137275303	CUTC	0.685268
rs133752265	26	21569155	0.0481566730573393	rs137275303	CUTC	0.640625
rs135651365	26	44002984	0.0373817619722821	rs135130229	NA	0.662946
rs109918501	26	44015947	0.0161383079603969	rs135130229	NA	0.654018
rs135106367	26	44017744	0.0438991399168193	rs135130229	NA	0.71875
rs133956177	26	44109799	0.0157075276584754	rs135130229	NA	0.65625
rs133834524	26	44179047	0.040336718356533	rs135130229	NA	0.736607
rs137425779	26	44735581	0.000805371166331552	rs135130229	NA	0.522321
rs109863683	26	44762079	0.0191124823269576	rs135130229	NA	0.674107
rs134746832	27	7276267	0.00891246096073517	rs110623773	ASB5	0.580357
rs134746832	27	7276267	0.00891246096073517	rs110623773	ASB5	0.580357
rs134533801	27	7287044	0.0225368593117918	rs110623773	ASB5	0.638393
rs134533801	27	7287044	0.0225368593117918	rs110623773	ASB5	0.638393
rs135815881	27	7567339	0.0489531919590211	rs110623773	ASB5	0.611607
rs135815881	27	7567339	0.0489531919590211	rs110623773	ASB5	0.611607
rs135153632	27	7699769	0.0146277670970135	rs109040721	ASB5	0.618304
rs135153632	27	7699769	0.0146277670970135	rs109040721	ASB5	0.618304
rs110833729	27	7750098	0.0232482128334447	rs110623773	ASB5	0.694196
rs110833729	27	7750098	0.0232482128334447	rs110623773	ASB5	0.694196
rs136950112	27	7917012	0.00103773792966234	rs109040721	ASB5	0.508929
rs136950112	27	7917012	0.00103773792966234	rs109040721	ASB5	0.508929
rs132944227	27	8059542	0.0306156678906333	rs109040721	ASB5	0.611607
rs132944227	27	8059542	0.0306156678906333	rs109040721	ASB5	0.611607
rs134164484	27	8063617	0.0192882897049505	rs109040721	ASB5	0.625
rs134164484	27	8063617	0.0192882897049505	rs109040721	ASB5	0.625
rs135358752	27	8072823	0.0306156678906333	rs109040721	ASB5	0.611607
rs135358752	27	8072823	0.0306156678906333	rs109040721	ASB5	0.611607
rs135049100	27	8097084	0.0306156678906333	rs109040721	ASB5	0.611607
rs135049100	27	8097084	0.0306156678906333	rs109040721	ASB5	0.611607
rs136532513	27	8110645	0.0448767802694966	rs109040721	ASB5	0.573661
rs136532513	27	8110645	0.0448767802694966	rs109040721	ASB5	0.573661
rs110305200	27	8328366	0.0357990611348956	rs109040721	ASB5	0.535714
rs110305200	27	8328366	0.0357990611348956	rs109040721	ASB5	0.535714
rs42434510	27	8509013	0.00879249826500189	rs109040721	ASB5	0.502232
rs42434510	27	8509013	0.00879249826500189	rs109040721	ASB5	0.502232
rs42436648	27	8579849	0.0095971290456861	rs110623773	ASB5	0.78125
rs42436648	27	8579849	0.0095971290456861	rs110623773	ASB5	0.78125
rs42437277	27	8581851	0.00261723357034694	rs110623773	ASB5	0.892857
rs42437277	27	8581851	0.00261723357034694	rs110623773	ASB5	0.892857
rs42436727	27	8590006	0.00285056293707703	rs110623773	ASB5	0.810268
rs42436727	27	8590006	0.00285056293707703	rs110623773	ASB5	0.810268
rs42436712	27	8592817	0.00439726752310331	rs110623773	ASB5	0.888393
rs42436712	27	8592817	0.00439726752310331	rs110623773	ASB5	0.888393
rs109295856	27	8634633	0.00261723357034694	rs110623773	ASB5	0.895089
rs109295856	27	8634633	0.00261723357034694	rs110623773	ASB5	0.895089
rs137572282	27	8650210	0.0311965327582885	rs109040721	ASB5	0.589286
rs137572282	27	8650210	0.0311965327582885	rs109040721	ASB5	0.589286
rs42437995	27	8660403	0.0311965327582885	rs109040721	ASB5	0.589286
rs42437995	27	8660403	0.0311965327582885	rs109040721	ASB5	0.589286
rs134811707	27	15032463	0.00391613911190207	rs109811432	ACSL1	0.828125
rs134811707	27	15032463	0.00391613911190207	rs109811432	ACSL1	0.828125
rs134811707	27	15032463	0.00391613911190207	rs109811432	ACSL1	0.828125
rs42118351	27	15033220	0.00391613911190207	rs109811432	ACSL1	0.828125
rs42118351	27	15033220	0.00391613911190207	rs109811432	ACSL1	0.828125
rs42118351	27	15033220	0.00391613911190207	rs109811432	ACSL1	0.828125
rs42118370	27	15051151	0.0348967947712015	rs109811432	ACSL1	0.917411
rs42118370	27	15051151	0.0348967947712015	rs109811432	ACSL1	0.917411
rs42118370	27	15051151	0.0348967947712015	rs109811432	ACSL1	0.917411
rs134778197	27	15058579	0.00318109481169166	rs109811432	ACSL1	0.801339
rs134778197	27	15058579	0.00318109481169166	rs109811432	ACSL1	0.801339
rs134778197	27	15058579	0.00318109481169166	rs109811432	ACSL1	0.801339
rs110870999	27	15069113	0.00318109481169166	rs109811432	ACSL1	0.832589
rs110870999	27	15069113	0.00318109481169166	rs109811432	ACSL1	0.832589
rs110870999	27	15069113	0.00318109481169166	rs109811432	ACSL1	0.832589
rs109095315	27	15095945	0.0303106602261502	rs109811432	ACSL1	0.725446
rs109095315	27	15095945	0.0303106602261502	rs109811432	ACSL1	0.725446
rs109095315	27	15095945	0.0303106602261502	rs109811432	ACSL1	0.725446
rs135608089	27	15098302	0.009785763642354	rs109811432	ACSL1	0.770089
rs135608089	27	15098302	0.009785763642354	rs109811432	ACSL1	0.770089
rs135608089	27	15098302	0.009785763642354	rs109811432	ACSL1	0.770089
rs134346705	27	15106789	0.000706463153935878	rs109811432	ACSL1	0.707589
rs134346705	27	15106789	0.000706463153935878	rs109811432	ACSL1	0.707589
rs134346705	27	15106789	0.000706463153935878	rs109811432	ACSL1	0.707589
rs42117625	27	15114953	0.0348967947712015	rs109811432	ACSL1	0.841518
rs42117625	27	15114953	0.0348967947712015	rs109811432	ACSL1	0.841518
rs42117625	27	15114953	0.0348967947712015	rs109811432	ACSL1	0.841518
rs133371525	27	15124003	0.00318109481169166	rs109811432	ACSL1	0.794643
rs133371525	27	15124003	0.00318109481169166	rs109811432	ACSL1	0.794643
rs133371525	27	15124003	0.00318109481169166	rs109811432	ACSL1	0.794643
rs132651127	27	15263893	0.00575800065596273	rs109811432	ACSL1	0.712054
rs132651127	27	15263893	0.00575800065596273	rs109811432	ACSL1	0.712054
rs132651127	27	15263893	0.00575800065596273	rs109811432	ACSL1	0.712054
rs43167595	27	15265051	0.0289343809488702	rs109811432	ACSL1	0.725446
rs43167595	27	15265051	0.0289343809488702	rs109811432	ACSL1	0.725446
rs43167595	27	15265051	0.0289343809488702	rs109811432	ACSL1	0.725446
rs133098899	27	15333973	0.00501029452548545	rs109811432	ACSL1	0.506696
rs133098899	27	15333973	0.00501029452548545	rs109811432	ACSL1	0.506696
rs133098899	27	15333973	0.00501029452548545	rs109811432	ACSL1	0.506696
rs110530322	27	15468244	0.00529405631035069	rs109811432	ACSL1	0.665179
rs110530322	27	15468244	0.00529405631035069	rs109811432	ACSL1	0.665179
rs110530322	27	15468244	0.00529405631035069	rs109811432	ACSL1	0.665179
rs133871634	27	15568469	0.029770504181106	rs109811432	ACSL1	0.799107
rs133871634	27	15568469	0.029770504181106	rs109811432	ACSL1	0.799107
rs133871634	27	15568469	0.029770504181106	rs109811432	ACSL1	0.799107
rs137106635	27	15580211	0.0443644376661594	rs109811432	ACSL1	0.642857
rs137106635	27	15580211	0.0443644376661594	rs109811432	ACSL1	0.642857
rs137106635	27	15580211	0.0443644376661594	rs109811432	ACSL1	0.642857
rs110470593	27	15585689	0.0443644376661594	rs109811432	ACSL1	0.642857
rs110470593	27	15585689	0.0443644376661594	rs109811432	ACSL1	0.642857
rs110470593	27	15585689	0.0443644376661594	rs109811432	ACSL1	0.642857
rs136863932	27	15586937	0.0443644376661594	rs109811432	ACSL1	0.642857
rs136863932	27	15586937	0.0443644376661594	rs109811432	ACSL1	0.642857
rs136863932	27	15586937	0.0443644376661594	rs109811432	ACSL1	0.642857
rs134665894	27	15587609	0.0443644376661594	rs109811432	ACSL1	0.642857
rs134665894	27	15587609	0.0443644376661594	rs109811432	ACSL1	0.642857
rs134665894	27	15587609	0.0443644376661594	rs109811432	ACSL1	0.642857
rs42116248	27	15597060	0.0443644376661594	rs109811432	ACSL1	0.638393
rs42116248	27	15597060	0.0443644376661594	rs109811432	ACSL1	0.638393
rs42116248	27	15597060	0.0443644376661594	rs109811432	ACSL1	0.638393
rs42116247	27	15600679	0.0443644376661594	rs109811432	ACSL1	0.642857
rs42116247	27	15600679	0.0443644376661594	rs109811432	ACSL1	0.642857
rs42116247	27	15600679	0.0443644376661594	rs109811432	ACSL1	0.642857
rs134829604	27	15754404	0.0124147586827074	rs109811432	ACSL1	0.75
rs134829604	27	15754404	0.0124147586827074	rs109811432	ACSL1	0.75
rs134829604	27	15754404	0.0124147586827074	rs109811432	ACSL1	0.75
rs137750716	27	19122874	0.0152388538560238	rs136097891	NA	0.683036
rs136097891	27	19509142	0.0487108446381717	rs109005284	MTUS1	0.638393
rs133491210	27	15171526	0.00318109481169166	rs109811432	ACSL1	0.84375
rs133491210	27	15171526	0.00318109481169166	rs109811432	ACSL1	0.84375
rs133491210	27	15171526	0.00318109481169166	rs109811432	ACSL1	0.84375
rs137329162	27	15731093	0.0155154715010502	rs109811432	ACSL1	0.631696
rs137329162	27	15731093	0.0155154715010502	rs109811432	ACSL1	0.631696
rs137329162	27	15731093	0.0155154715010502	rs109811432	ACSL1	0.631696
rs137332858	27	18874304	0.0416978430494165	rs109005284	MTUS1	0.526786
rs135480841	27	18879374	0.0416978430494165	rs109005284	MTUS1	0.526786
rs136271758	28	8425967	0.0163397755302018	rs136223667	NA	0.832589
rs137072023	28	8486744	0.00720455155408354	rs136223667	NA	0.895089
rs136220719	28	8499614	0.00720455155408354	rs136223667	NA	0.897321
rs133113680	28	8582521	0.0258425416645476	rs136223667	NA	0.852679
rs109050413	28	8598606	0.0297263998086614	rs136223667	NA	0.881696
rs110520154	28	8738246	0.0309214220009367	rs136223667	NA	0.627232
rs136263475	28	9041176	0.041276781311814	rs136223667	NA	0.665179
rs134178975	28	9065100	0.0390772385384494	rs136223667	NA	0.895089
rs133142806	28	9077110	0.0390772385384494	rs136223667	NA	0.892857
rs110729058	28	9518906	0.0288810104361318	rs136223667	NA	0.678571
rs133138164	28	9592535	0.00968380910220082	rs136223667	NA	0.524554
rs134837579	28	9673711	0.00741469532888846	rs136223667	NA	0.611607
rs136370224	28	9674499	0.00835172296787287	rs136223667	NA	0.564732
rs136499021	28	9680848	0.00741469532888846	rs136223667	NA	0.611607
rs133480685	28	9681518	0.00741469532888846	rs136223667	NA	0.611607
rs137115760	28	9796159	0.0464016663077917	rs136223667	NA	0.801339
rs110102720	28	9799971	0.0464016663077917	rs136223667	NA	0.801339
rs109546773	28	9887007	0.00968394521543211	rs136223667	NA	0.549107
rs137015467	28	9888062	0.00639944979945836	rs136223667	NA	0.569196
rs41663913	28	10006313	0.0401956160846805	rs136223667	NA	0.888393
rs135908291	28	10013577	0.028055733918942	rs136223667	NA	0.770089
rs133886939	28	10020264	0.028055733918942	rs136223667	NA	0.763393
rs137215107	28	10262885	0.00810190509167285	rs136223667	NA	0.629464
rs136338738	28	10287638	0.0154924546153496	rs136223667	NA	0.881696
rs136504343	29	8795455	0.0120766641591507	rs41257152	HIKESHI	0.658482
rs133467258	29	8832157	0.0230644416314017	rs41257152	HIKESHI	0.658482
rs110731202	29	8902931	0.0220856724542213	rs41257152	HIKESHI	0.517857
rs134921052	29	8993921	0.0385408798616147	rs41257152	HIKESHI	0.799107
rs136231508	29	36781137	0.0452624674088146	rs109492731	TMEM109	0.506696
rs136717535	29	9950629	0.0146188653482763	rs41257152	HIKESHI	0.685268
rs29019515	2	28423475	0.0144608078347646	rs42300734	XIRP2	0.716518
rs43709199	3	18568606	0.0486272142195016	rs109117961	TUFT1	0.551339
rs43709199	3	18568606	0.0486272142195016	rs109117961	TUFT1	0.551339
rs43709199	3	18568606	0.0486272142195016	rs109117961	TUFT1	0.551339
rs41575222	3	22009877	0.00547759598339224	rs110233071	TXNIP	0.743304
rs132695179	3	22250516	0.0367913266516201	rs41257141	TXNIP	0.714286
rs41601728	3	108517988	0.0117597448566777	rs135234774	FHL3	0.754464
rs29011556	6	5762605	0.00686951118560994	rs43446901	SYNPO2	0.631696
rs110119747	10	10571597	0.0289785723449534	rs133758443	CMYA5	0.533482
rs110119747	10	10571597	0.0289785723449534	rs133758443	CMYA5	0.533482
rs110119747	10	10571597	0.0289785723449534	rs133758443	CMYA5	0.533482
rs41656691	10	10685456	0.0239160173499602	rs134932738	CMYA5	0.845982
rs41656691	10	10685456	0.0239160173499602	rs134932738	CMYA5	0.845982
rs41656691	10	10685456	0.0239160173499602	rs134932738	CMYA5	0.845982
rs41571435	11	102297066	0.0487125338607782	rs137599464	PLPP7	0.805804
rs41602450	13	66534746	0.0315788706305723	rs135168299	BLCAP	0.823661
rs109433158	14	2797039	0.037109619149801	rs134310054	PTP4A3	0.821429
rs109433158	14	2797039	0.037109619149801	rs134310054	PTP4A3	0.821429
rs110023776	14	2799238	0.037109619149801	rs134310054	PTP4A3	0.821429
rs110023776	14	2799238	0.037109619149801	rs134310054	PTP4A3	0.821429
rs110905465	14	3504256	0.0494931748668492	rs134310054	PTP4A3	0.810268
rs110905465	14	3504256	0.0494931748668492	rs134310054	PTP4A3	0.810268
rs109611333	14	3511994	0.018665468449458	rs134310054	PTP4A3	0.866071
rs109611333	14	3511994	0.018665468449458	rs134310054	PTP4A3	0.866071
rs41255633	19	22065190	0.0277555490489355	rs41255155	NXN	0.683036
rs41584900	19	22082963	0.0277555490489355	rs41255155	NXN	0.6875
rs41638571	21	68443890	0.00760120793905453	rs135522467	EIF5	0.520089
rs29016375	21	68492367	0.0433095637656411	rs135522467	EIF5	0.522321
rs41641265	23	28176948	0.0498637554502773	rs110850310	HSPA1A	0.587054
rs41628466	24	36528273	0.0408868783083509	rs110616990	MYOM1	0.941964
rs110936142	25	2560887	0.024611327671894	rs134422650	NA	0.890625
rs109403522	25	2563116	0.024611327671894	rs134422650	NA	0.890625
rs110441494	25	3527958	0.0169283091802878	rs134422650	NA	0.825893
rs110772590	25	3538408	0.0169283091802878	rs134422650	NA	0.825893
rs109615702	25	3559222	0.0169283091802878	rs134422650	NA	0.825893
rs41589640	26	21477608	0.0141720860826327	rs137275303	CUTC	0.517857
rs41646468	26	21488718	0.0167634398125759	rs137275303	CUTC	0.685268
rs42117553	27	15083066	0.0346553790212376	rs109811432	ACSL1	0.890625
rs42117553	27	15083066	0.0346553790212376	rs109811432	ACSL1	0.890625
rs42117553	27	15083066	0.0346553790212376	rs109811432	ACSL1	0.890625
rs41644669	27	15099264	0.00318109481169166	rs109811432	ACSL1	0.821429
rs41644669	27	15099264	0.00318109481169166	rs109811432	ACSL1	0.821429
rs41644669	27	15099264	0.00318109481169166	rs109811432	ACSL1	0.821429
rs43703344	2	105237597	0.0178297926459987	rs134772503	NA	0.743304
rs41658565	19	1667151	0.0135423468091181	rs136607764	NA	0.522321
rs43553056	8	59495180	0.0320513461270813	rs136044868	VCP	0.890625
rs43553056	8	59495180	0.0320513461270813	rs136044868	VCP	0.890625
rs43614654	10	11137558	0.0491676722402817	rs133758443	CMYA5	0.636161
rs43614654	10	11137558	0.0211374570194194	rs134932738	CMYA5	0.636161
rs43614654	10	11137558	0.0491676722402817	rs133758443	CMYA5	0.636161
rs43614654	10	11137558	0.0211374570194194	rs134932738	CMYA5	0.636161
rs43614654	10	11137558	0.0491676722402817	rs133758443	CMYA5	0.636161
rs43614654	10	11137558	0.0211374570194194	rs134932738	CMYA5	0.636161
rs41723206	14	21727171	0.0430219941276408	rs136533736	PCMTD1	0.667411
rs42615162	6	90260850	0.0196013043020537	rs110329342	STBD1	0.553571
rs42626251	8	80193486	0.0354073557050796	rs41570320	FBP2	0.796875
rs43113452	8	80165600	0.0354073557050796	rs41570320	FBP2	0.799107
rs41607589	8	59394663	0.0320513461270813	rs136044868	VCP	0.886161
rs41607589	8	59394663	0.0320513461270813	rs136044868	VCP	0.886161
rs109094399	25	3534294	0.0169283091802878	rs134422650	NA	0.825893
rs109033623	14	16341802	0.0419580817555903	rs136635948	NA	0.888393
rs110263005	2	18857868	0.00720604214255256	rs132817153	NA	0.609375
rs41589121	10	10647574	0.0239160173499602	rs134932738	CMYA5	0.848214
rs41589121	10	10647574	0.0239160173499602	rs134932738	CMYA5	0.848214
rs41589121	10	10647574	0.0239160173499602	rs134932738	CMYA5	0.848214
rs29027640	14	27560772	0.0464951221999133	rs137515134	ASPH	0.607143
rs29027640	14	27560772	0.0464951221999133	rs137515134	ASPH	0.607143
rs29027640	14	27560772	0.0464951221999133	rs137515134	ASPH	0.607143
rs41567288	14	3491977	0.018665468449458	rs134310054	PTP4A3	0.866071
rs41567288	14	3491977	0.018665468449458	rs134310054	PTP4A3	0.866071
aseQTLs: Significant aseQTLs IDs
ASE_SNP: The ASE SNPs associated with the aseQTLs
CHR: aseQTLs and ASE SNPs chromosome
POS: aseQTLs position
P: P-value of the association
ASE_GENE: The gene containing the ASE SNP
ref_freq: Reference alleles frequencies of the aseQTLs

## Sheet: T2_LD_aseQTLs
Supplementary Table 2 - LD between the aseQTLs
snp1	snp2	D'	LOD	r^2	CIlow	CIhi	Dist	T-int	Block snp1	Block snp2
rs133526850	rs108948364	0.706	16.86	0.316	0.59	0.8	463206	-	Block36	Block38
rs134506508	rs108948364	0.939	15.47	0.247	0.81	0.99	157074	-	NA	Block38
rs137003422	rs108948364	0.706	16.86	0.316	0.59	0.8	475198	-	Block36	Block38
rs136230883	rs108948364	0.706	16.86	0.316	0.59	0.8	476059	-	Block36	Block38
rs133147448	rs108948364	0.706	16.86	0.316	0.59	0.8	470882	-	Block36	Block38
rs42234013	rs108948364	0.216	0.61	0.013	0.03	0.42	425690	-	NA	Block38
rs137303208	rs108948364	0.706	16.86	0.316	0.59	0.8	456369	-	Block36	Block38
rs41656691	rs108948364	0.714	19.61	0.404	0.6	0.8	485086	-	Block36	Block38
rs43614654	rs108948364	0.61	7.48	0.152	0.44	0.74	32984	-	NA	Block38
rs137746701	rs108948364	0.706	16.86	0.316	0.59	0.8	473286	-	Block36	Block38
rs133290024	rs108948364	0.702	21.64	0.382	0.59	0.79	452648	-	Block37	Block38
rs135174680	rs108948364	0.695	20.08	0.356	0.58	0.78	451860	-	Block37	Block38
rs133404339	rs108948364	0.631	4.82	0.093	0.41	0.78	456833	-	Block36	Block38
rs137475488	rs108948364	0.057	0.07	0.002	0	0.24	74400	-	NA	Block38
rs136520868	rs108948364	0.218	0.47	0.009	0.03	0.45	281883	-	NA	Block38
rs110557892	rs108948364	1	53.92	0.805	0.95	1	2727	366.91	NA	Block38
rs109775301	rs108948364	0.319	1.19	0.023	0.09	0.52	16889	-	NA	Block38
rs135529253	rs108948364	0.706	16.86	0.316	0.59	0.8	466753	-	Block36	Block38
rs137306529	rs108948364	0.865	5.43	0.09	0.6	0.96	57149	-	NA	Block38
rs135934941	rs108948364	0.655	11.96	0.226	0.52	0.76	421362	-	NA	Block38
rs133995095	rs108948364	0.706	16.86	0.316	0.59	0.8	472228	-	Block36	Block38
rs43613875	rs108948364	0.581	5.61	0.113	0.39	0.72	7208	-	NA	Block38
rs43616736	rs108948364	0.063	0.13	0.003	0	0.22	187395	-	NA	Block38
rs110244102	rs108964753	1	2.59	0.035	0.46	1	145974	-	Block67	Block70
rs133730172	rs108964753	0.186	1.49	0.029	0.06	0.3	26894	-	Block69	Block70
rs134216028	rs108964753	0.343	5.5	0.1	0.22	0.45	400381	-	Block66	Block70
rs41723206	rs108964753	0.048	0.07	0.002	-0.01	0.2	368354	-	NA	Block70
rs109746796	rs108964753	0.156	0.44	0.011	0.02	0.34	431673	-	Block65	Block70
rs109624291	rs108964753	0.185	0.11	0.002	0.01	0.56	135146	-	Block67	Block70
rs133048506	rs108964753	0.785	27.97	0.453	0.69	0.86	3408	86.31	NA	Block70
rs110783689	rs108964753	0.148	0.39	0.008	0.01	0.33	353784	-	NA	Block70
rs41641940	rs108964753	0.421	1.97	0.037	0.18	0.61	436353	-	Block64	Block70
rs109420945	rs108964753	0.114	0.24	0.005	0	0.3	381521	-	NA	Block70
rs133370437	rs108964753	0.28	0.81	0.018	0.06	0.49	426023	-	NA	Block70
rs132955599	rs108964753	0.421	1.97	0.037	0.18	0.61	437181	-	Block64	Block70
rs110086187	rs108964753	1	2.59	0.035	0.46	1	186706	-	Block67	Block70
rs109062599	rs108964753	0.289	1.93	0.039	0.12	0.44	86603	-	NA	Block70
rs110120481	rs108964753	1	2.59	0.035	0.46	1	208149	-	Block67	Block70
rs41575222	rs108964753	0.873	5.85	0.101	0.62	0.96	85648	-	Block68	Block70
rs133385125	rs108964753	0.123	0.28	0.007	0.01	0.31	431032	-	Block65	Block70
rs134196502	rs108964753	0.348	5.7	0.105	0.23	0.45	361498	-	NA	Block70
rs136889946	rs108964753	0.873	5.85	0.101	0.62	0.96	96648	-	NA	Block70
rs41584900	rs108964753	0.196	1.71	0.033	0.07	0.31	12562	-	Block69	Block70
rs110294617	rs108964753	0.186	1.49	0.029	0.06	0.3	29167	-	Block69	Block70
rs134665186	rs108964753	1	2.59	0.035	0.46	1	152926	-	Block67	Block70
rs135735125	rs108964753	0.365	6.16	0.109	0.25	0.47	351781	-	NA	Block70
rs136045492	rs108964753	0.168	1.35	0.026	0.05	0.28	34968	-	Block69	Block70
rs132797059	rs108964753	1	2.59	0.035	0.46	1	221576	-	Block67	Block70
rs109195644	rs108964753	1	2.59	0.035	0.46	1	212718	-	Block67	Block70
rs135605200	rs108964753	0.343	5.5	0.1	0.22	0.45	406754	-	Block66	Block70
rs41255633	rs108964753	0.186	1.49	0.029	0.06	0.3	30335	-	Block69	Block70
rs134205836	rs108964753	0.484	4	0.087	0.29	0.63	80193	-	Block68	Block70
rs137673447	rs108964753	0.665	19.41	0.348	0.56	0.75	280668	-	NA	Block70
rs42117553	rs108968525	0.962	23.37	0.548	0.84	1	19898	-	NA	Block45
rs134811707	rs108968525	0.911	13.36	0.28	0.74	0.97	70501	-	Block43	Block45
rs110870999	rs108968525	0.956	14.88	0.323	0.8	0.99	33851	-	NA	Block45
rs135608089	rs108968525	1	14.08	0.241	0.86	1	4662	-	NA	Block45
rs42118380	rs108968525	0.965	35.12	0.932	0.88	1	39402	-	Block44	Block45
rs41644669	rs108968525	1	16.28	0.328	0.87	1	3700	533.36	NA	Block45
rs42118351	rs108968525	0.911	13.36	0.28	0.74	0.97	69744	-	Block43	Block45
rs42118370	rs108968525	1	31.91	0.802	0.91	1	51813	-	Block44	Block45
rs134778197	rs108968525	1	14.69	0.284	0.86	1	44385	-	Block44	Block45
rs109095315	rs108968525	1	10.17	0.191	0.83	1	7019	-	NA	Block45
rs109537764	rs108984684	1	38.53	0.599	0.93	1	3435	-	Block166	Block166
rs109353976	rs108984684	1	35.92	0.565	0.93	1	2793	-	Block166	Block166
rs132978247	rs108984684	0.977	33.79	0.55	0.89	1	40767	-	Block165	Block166
rs134173577	rs108984684	0.313	4.53	0.083	0.19	0.43	254553	-	NA	Block166
rs134550201	rs108984684	1	58.05	0.785	0.95	1	1813	448.19	Block166	Block166
rs109385455	rs108984684	0.108	0.47	0.008	0.01	0.24	126380	-	NA	Block166
rs110865065	rs108984684	0.727	30.81	0.521	0.64	0.8	5071	-	NA	Block166
rs110890947	rs108984684	0.984	55.69	0.815	0.92	1	5997	-	NA	Block166
rs110573587	rs108984684	0.712	29.65	0.5	0.62	0.78	16618	-	NA	Block166
rs133668509	rs108984684	0.977	33.79	0.55	0.89	1	48136	-	Block165	Block166
rs110932216	rs108992629	0.381	6.3	0.118	0.26	0.49	437590	-	NA	Block121
rs133834524	rs108992629	0.167	0.95	0.019	0.04	0.3	489292	-	NA	Block121
rs134229733	rs108992629	1	43.14	0.535	0.95	1	33643	739.98	Block121	Block121
rs134216772	rs108992629	1	95.6	1	0.98	1	48926	-	Block121	Block121
rs135842047	rs108992629	0.232	1.95	0.039	0.1	0.36	434915	-	NA	Block121
rs132962852	rs108992629	1	43.14	0.535	0.95	1	37622	-	Block121	Block121
rs132662027	rs108995743	1	98.79	1	0.98	1	3932	-	Block42	Block42
rs109391258	rs108995743	1	98.79	1	0.98	1	608	790.82	Block42	Block42
rs134936445	rs108995743	0.231	1.76	0.036	0.09	0.36	255558	-	NA	Block42
rs110255391	rs108995743	1	98.79	1	0.98	1	2287	-	Block42	Block42
rs135500412	rs108995743	0.084	0.25	0.005	0	0.22	24666	-	NA	Block42
rs109042430	rs108995743	1	98.79	1	0.98	1	3105	-	Block42	Block42
rs133685678	rs108995818	0.451	5.67	0.12	0.3	0.57	435599	-	Block111	Block113
rs110705192	rs108995818	0.001	0	0	-0.01	0.23	75774	-	Block112	Block113
rs135981981	rs108995818	0.002	0	0	-0.01	0.15	314515	-	NA	Block113
rs135595494	rs108995818	0.451	5.67	0.12	0.3	0.57	442856	-	Block111	Block113
rs134542221	rs108995818	0.346	3.64	0.081	0.2	0.47	440969	-	Block111	Block113
rs132986033	rs108995818	0.643	5.2	0.098	0.43	0.78	41342	-	NA	Block113
rs135531064	rs108995818	1	99.89	1	0.98	1	1127	133.14	Block113	Block113
rs133895098	rs108995818	0.001	0	0	-0.01	0.23	79951	-	Block112	Block113
rs136435118	rs108995818	0.001	0	0	-0.01	0.23	83920	-	Block112	Block113
rs110333284	rs109004254	0.927	73.65	0.851	0.88	0.96	47677	-	Block109	Block110
rs133610240	rs109004254	0.816	38.6	0.555	0.74	0.88	76391	-	NA	Block110
rs134195157	rs109004254	1	101.96	1	0.98	1	2410	-	Block110	Block110
rs110471820	rs109004254	1	88.12	0.931	0.97	1	25815	-	Block110	Block110
rs109690988	rs109004254	0.927	73.65	0.851	0.88	0.96	40348	-	Block109	Block110
rs135785191	rs109004254	1	101.96	1	0.98	1	1267	886.45	Block110	Block110
rs136597781	rs109004254	0.752	36.12	0.531	0.67	0.81	127590	-	NA	Block110
rs132697440	rs109004254	0.068	0.16	0.003	0	0.21	375722	-	NA	Block110
rs110557892	rs109006079	1	53.92	0.805	0.95	1	8397	-	NA	Block38
rs135174680	rs109006079	0.695	20.08	0.356	0.58	0.78	457530	-	Block37	Block38
rs108948364	rs109006079	1	73.09	1	0.97	1	5670	-	Block38	Block38
rs42234013	rs109006079	0.216	0.61	0.013	0.03	0.42	431360	-	NA	Block38
rs109775301	rs109006079	0.319	1.19	0.023	0.09	0.52	22559	-	NA	Block38
rs136230883	rs109006079	0.706	16.86	0.316	0.59	0.8	481729	-	Block36	Block38
rs110200313	rs109006079	1	73.09	1	0.97	1	3700	-	Block38	Block38
rs134506508	rs109006079	0.939	15.47	0.247	0.81	0.99	162744	-	NA	Block38
rs135934941	rs109006079	0.655	11.96	0.226	0.52	0.76	427032	-	NA	Block38
rs43616736	rs109006079	0.063	0.13	0.003	0	0.22	193065	-	NA	Block38
rs136520868	rs109006079	0.218	0.47	0.009	0.03	0.45	287553	-	NA	Block38
rs137306529	rs109006079	0.865	5.43	0.09	0.6	0.96	62819	-	NA	Block38
rs133404339	rs109006079	0.631	4.82	0.093	0.41	0.78	462503	-	Block36	Block38
rs135529253	rs109006079	0.706	16.86	0.316	0.59	0.8	472423	-	Block36	Block38
rs137746701	rs109006079	0.706	16.86	0.316	0.59	0.8	478956	-	Block36	Block38
rs133995095	rs109006079	0.706	16.86	0.316	0.59	0.8	477898	-	Block36	Block38
rs134663435	rs109006079	1	8.82	0.139	0.82	1	2284	813.96	Block38	Block38
rs43614654	rs109006079	0.61	7.48	0.152	0.44	0.74	38654	-	NA	Block38
rs133526850	rs109006079	0.706	16.86	0.316	0.59	0.8	468876	-	Block36	Block38
rs109726722	rs109006079	1	73.09	1	0.97	1	4263	-	Block38	Block38
rs133147448	rs109006079	0.706	16.86	0.316	0.59	0.8	476552	-	Block36	Block38
rs137303208	rs109006079	0.706	16.86	0.316	0.59	0.8	462039	-	Block36	Block38
rs43613875	rs109006079	0.581	5.61	0.113	0.39	0.72	12878	-	NA	Block38
rs137475488	rs109006079	0.057	0.07	0.002	0	0.24	80070	-	NA	Block38
rs41656691	rs109006079	0.714	19.61	0.404	0.6	0.8	490756	-	Block36	Block38
rs137003422	rs109006079	0.706	16.86	0.316	0.59	0.8	480868	-	Block36	Block38
rs133290024	rs109006079	0.702	21.64	0.382	0.59	0.79	458318	-	Block37	Block38
rs110503751	rs109006255	0.032	0.02	0	-0.01	0.25	149607	-	NA	NA
rs108995818	rs109006255	0.157	0.54	0.011	0.02	0.32	248806	-	Block113	NA
rs110705192	rs109006255	0.05	0.11	0.002	-0.01	0.18	324580	-	Block112	NA
rs135105155	rs109006255	0.922	60.49	0.806	0.86	0.96	1193	118.84	NA	NA
rs133895098	rs109006255	0.05	0.11	0.002	-0.01	0.18	328757	-	Block112	NA
rs135531064	rs109006255	0.157	0.54	0.011	0.02	0.32	249933	-	Block113	NA
rs109706646	rs109006255	0.12	0.24	0.005	0.01	0.31	217551	-	NA	NA
rs136435118	rs109006255	0.05	0.11	0.002	-0.01	0.18	332726	-	Block112	NA
rs132986033	rs109006255	0.107	0.05	0.001	0.01	0.48	290148	-	NA	NA
rs137190384	rs109010207	0.177	0.77	0.017	0.03	0.33	215245	-	NA	Block139
rs110837733	rs109010207	1	39.65	0.547	0.95	1	14110	-	Block139	Block139
rs110577155	rs109010207	0.269	2.05	0.043	0.12	0.41	365362	-	NA	Block139
rs134602916	rs109010207	1	39.12	0.54	0.94	1	19790	-	Block139	Block139
rs110041052	rs109010207	1	29.31	0.422	0.93	1	5557	858.35	Block139	Block139
rs136300562	rs109010207	1	39.12	0.54	0.94	1	44726	-	Block139	Block139
rs109832210	rs109010207	0.017	0.01	0	-0.01	0.2	340144	-	NA	Block139
rs134440755	rs109010207	1	39.12	0.54	0.94	1	54299	-	Block139	Block139
rs134378853	rs109017026	0.057	0.08	0.002	0	0.22	309781	-	NA	NA
rs135434617	rs109017026	0.444	10.6	0.189	0.34	0.53	79044	-	NA	NA
rs109143886	rs109017026	0.96	26.33	0.346	0.87	0.99	239403	-	Block13	NA
rs134559121	rs109017026	0.116	0.53	0.009	0.01	0.25	301360	-	NA	NA
rs109332326	rs109017026	0.958	11.75	0.161	0.8	0.99	216247	-	Block13	NA
rs109558628	rs109017026	0.958	11.75	0.161	0.8	0.99	211301	-	Block13	NA
rs132928377	rs109017026	0.958	11.75	0.161	0.8	0.99	212902	-	Block13	NA
rs109655593	rs109017026	0.046	0.03	0.001	0	0.28	7854	472.3	NA	NA
rs110228252	rs109017026	0.175	0.58	0.011	0.02	0.35	161368	-	Block14	NA
rs134017988	rs109017026	0.96	26.33	0.346	0.87	0.99	223280	-	Block13	NA
rs135047913	rs109017026	0.177	0.77	0.014	0.03	0.33	172936	-	Block14	NA
rs109980874	rs109017026	0.925	25.07	0.344	0.83	0.97	208512	-	Block13	NA
rs110049230	rs109017026	0.025	0	0	0	0.37	12470	-	NA	NA
rs110880913	rs109017026	0.118	0.33	0.007	0.01	0.28	104874	-	NA	NA
rs132854202	rs109017026	0.148	0.45	0.01	0.01	0.32	142111	-	NA	NA
rs136724823	rs109017026	0.925	25.07	0.344	0.83	0.97	206673	-	Block13	NA
rs134367027	rs109017026	0.028	0.02	0	-0.01	0.23	353322	-	NA	NA
rs137183188	rs109017026	0.089	0.08	0.001	0	0.35	419184	-	NA	NA
rs133979477	rs109017026	0.84	23.95	0.349	0.74	0.91	127964	-	NA	NA
rs134139309	rs109017026	0.048	0.07	0.001	-0.01	0.21	312604	-	Block12	NA
rs136631817	rs109017026	0.116	0.53	0.009	0.01	0.25	327389	-	Block12	NA
rs136877327	rs109017026	0.769	18.66	0.287	0.65	0.85	12783	-	NA	NA
rs134374666	rs109024216	0.503	8.3	0.151	0.37	0.61	171320	-	NA	NA
rs135213874	rs109024216	0.483	6.6	0.133	0.34	0.6	116476	21.5	Block134	NA
rs136971104	rs109024216	0.483	6.6	0.133	0.34	0.6	119249	-	Block134	NA
rs137425779	rs109028905	0.01	0	0	-0.01	0.2	89080	-	NA	Block122
rs136016366	rs109028905	0.938	68.31	0.854	0.89	0.97	40603	-	NA	Block122
rs133474920	rs109028905	0.051	0.09	0.002	-0.01	0.2	96928	-	Block121	Block122
rs133468811	rs109028905	0.98	79.35	0.923	0.94	1	5499	-	Block122	Block122
rs134229733	rs109028905	0.094	0.22	0.004	0	0.26	189965	-	Block121	Block122
rs134216772	rs109028905	0.118	0.71	0.014	0.02	0.23	205248	-	Block121	Block122
rs109863683	rs109028905	0.077	0.24	0.006	0	0.21	62582	-	NA	Block122
rs132962852	rs109028905	0.094	0.22	0.004	0	0.26	193944	-	Block121	Block122
rs109289367	rs109028905	0.094	0.22	0.004	0	0.26	143625	-	Block121	Block122
rs108992629	rs109028905	0.118	0.71	0.014	0.02	0.23	156322	-	Block121	Block122
rs137557407	rs109028905	0.118	0.71	0.014	0.02	0.23	101305	-	Block121	Block122
rs136247410	rs109028905	0.118	0.71	0.014	0.02	0.23	86538	-	NA	Block122
rs109052123	rs109028905	1	94.39	1	0.98	1	3699	300.88	Block122	Block122
rs110772590	rs109031573	0.506	8.81	0.17	0.37	0.62	480933	-	Block17	Block19
rs109039020	rs109031573	0.545	9.66	0.188	0.41	0.66	422397	-	Block18	Block19
rs109448914	rs109031573	1	82.8	0.988	0.97	1	86582	-	Block19	Block19
rs109756952	rs109031573	0.506	8.81	0.17	0.37	0.62	456535	-	Block18	Block19
rs135061782	rs109031573	0.506	8.81	0.17	0.37	0.62	442676	-	Block18	Block19
rs109382460	rs109031573	0.506	8.81	0.17	0.37	0.62	478368	-	Block17	Block19
rs43492204	rs109031573	0.175	0.73	0.015	0.03	0.33	473373	-	NA	Block19
rs137183417	rs109031573	0.274	0.87	0.014	0.06	0.48	307216	-	NA	Block19
rs109751397	rs109031573	0.385	0.61	0.009	0.06	0.67	281590	-	NA	Block19
rs109705822	rs109031573	0.506	8.81	0.17	0.37	0.62	465319	-	Block18	Block19
rs109094399	rs109031573	0.506	8.81	0.17	0.37	0.62	485047	-	Block17	Block19
rs43497423	rs109031573	0.154	0.95	0.018	0.03	0.28	496553	-	NA	Block19
rs110186893	rs109031573	1	82.8	0.988	0.97	1	78692	-	Block19	Block19
rs109727000	rs109031573	1	82.8	0.988	0.97	1	95068	-	Block19	Block19
rs110057848	rs109031573	0.506	8.81	0.17	0.37	0.62	489605	-	Block17	Block19
rs110785358	rs109031573	0.506	8.81	0.17	0.37	0.62	493951	-	Block17	Block19
rs134986630	rs109031573	1	82.8	0.988	0.97	1	29491	-	Block19	Block19
rs110718277	rs109031573	0.506	8.81	0.17	0.37	0.62	431225	-	Block18	Block19
rs109647300	rs109031573	0.506	8.81	0.17	0.37	0.62	490326	-	Block17	Block19
rs135955637	rs109031573	0.545	9.66	0.188	0.41	0.66	417697	-	Block18	Block19
rs109692702	rs109031573	1	85.28	1	0.98	1	5593	1763.9	Block19	Block19
rs135670994	rs109031573	1	82.8	0.988	0.97	1	114874	-	Block19	Block19
rs137186176	rs109031573	1	82.8	0.988	0.97	1	54564	-	Block19	Block19
rs134332648	rs109031573	1	80.92	0.977	0.97	1	89427	-	Block19	Block19
rs110441494	rs109031573	0.506	8.81	0.17	0.37	0.62	491383	-	Block17	Block19
rs137354095	rs109031573	1	80.92	0.977	0.97	1	135973	-	Block19	Block19
rs136472705	rs109031573	1	82.8	0.988	0.97	1	35349	-	Block19	Block19
rs110249659	rs109031573	0.506	8.81	0.17	0.37	0.62	487977	-	Block17	Block19
rs109805933	rs109031573	0.506	8.81	0.17	0.37	0.62	425589	-	Block18	Block19
rs135443467	rs109031573	1	80.92	0.977	0.97	1	69853	-	Block19	Block19
rs109615702	rs109031573	0.506	8.81	0.17	0.37	0.62	460119	-	Block18	Block19
rs133349286	rs109031573	1	82.8	0.988	0.97	1	58007	-	Block19	Block19
rs136446930	rs109031573	1	82.8	0.988	0.97	1	27471	-	Block19	Block19
rs109595393	rs109031573	0.506	8.81	0.17	0.37	0.62	459343	-	Block18	Block19
rs110394483	rs109031573	1	82.8	0.988	0.97	1	105434	-	Block19	Block19
rs134426056	rs109033623	0.899	4.09	0.069	0.57	0.97	79457	-	NA	NA
rs134437781	rs109033623	1	9.34	0.104	0.82	1	39071	-	NA	NA
rs132860421	rs109033623	0.709	5.28	0.073	0.47	0.85	34652	-	Block49	NA
rs41835699	rs109033623	0.574	3.39	0.057	0.33	0.75	134794	-	NA	NA
rs136739022	rs109033623	0.68	3.43	0.048	0.39	0.84	14623	58.99	Block49	NA
rs41833710	rs109033623	0.634	3.39	0.074	0.37	0.8	433459	-	NA	NA
rs137466268	rs109033623	0.717	5.62	0.077	0.49	0.85	36911	-	Block49	NA
rs136092326	rs109033623	0.015	0	0	-0.01	0.25	181151	-	NA	NA
rs43439867	rs109039020	0.181	0.61	0.01	0.03	0.36	177699	-	Block15	Block18
rs109382460	rs109039020	1	64.94	0.955	0.96	1	55971	-	Block17	Block18
rs109332326	rs109039020	0.107	0.49	0.01	0.01	0.24	417015	-	Block13	Block18
rs109558628	rs109039020	0.107	0.49	0.01	0.01	0.24	412069	-	Block13	Block18
rs132928377	rs109039020	0.107	0.49	0.01	0.01	0.24	413670	-	Block13	Block18
rs110905465	rs109039020	0.094	0.39	0.008	0	0.22	92688	-	Block16	Block18
rs109655593	rs109039020	0.064	0.21	0.004	0	0.19	208622	-	NA	Block18
rs135434617	rs109039020	0.446	1.53	0.032	0.16	0.66	279812	-	NA	Block18
rs109980874	rs109039020	0.26	1.57	0.026	0.09	0.42	409280	-	Block13	Block18
rs109611333	rs109039020	0.077	0.25	0.004	0	0.22	84950	-	Block16	Block18
rs109705822	rs109039020	1	64.94	0.955	0.96	1	42922	-	Block18	Block18
rs109615702	rs109039020	1	64.94	0.955	0.96	1	37722	-	Block18	Block18
rs109094399	rs109039020	1	64.94	0.955	0.96	1	62650	-	Block17	Block18
rs136817567	rs109039020	0.182	0.65	0.011	0.03	0.36	168794	-	Block15	Block18
rs110228252	rs109039020	0.201	0.22	0.004	0.02	0.5	362136	-	Block14	Block18
rs109805933	rs109039020	1	64.94	0.955	0.96	1	3192	707.15	Block18	Block18
rs43492204	rs109039020	0.104	0.15	0.003	0	0.32	50976	-	NA	Block18
rs109143886	rs109039020	0.221	1.26	0.02	0.06	0.38	440171	-	Block13	Block18
rs133979477	rs109039020	0.289	1.52	0.026	0.1	0.46	328732	-	NA	Block18
rs136724823	rs109039020	0.26	1.57	0.026	0.09	0.42	407441	-	Block13	Block18
rs132854202	rs109039020	0.079	0.08	0.002	0	0.3	342879	-	NA	Block18
rs110785358	rs109039020	1	64.94	0.955	0.96	1	71554	-	Block17	Block18
rs109017026	rs109039020	0.283	0.74	0.012	0.05	0.51	200768	-	NA	Block18
rs109647300	rs109039020	1	64.94	0.955	0.96	1	67929	-	Block17	Block18
rs43497423	rs109039020	0.004	0	0	-0.01	0.21	74156	-	NA	Block18
rs110718277	rs109039020	1	64.94	0.955	0.96	1	8828	-	Block18	Block18
rs41567288	rs109039020	0.077	0.25	0.004	0	0.22	104967	-	Block16	Block18
rs135047913	rs109039020	0.111	0.21	0.004	0	0.31	373704	-	Block14	Block18
rs110661129	rs109039020	0.182	0.65	0.011	0.03	0.36	169437	-	Block15	Block18
rs110441494	rs109039020	1	64.94	0.955	0.96	1	68986	-	Block17	Block18
rs110880913	rs109039020	0.061	0.05	0.001	0	0.3	305642	-	NA	Block18
rs136877327	rs109039020	0.208	0.8	0.014	0.04	0.39	213551	-	NA	Block18
rs109756952	rs109039020	1	64.94	0.955	0.96	1	34138	-	Block18	Block18
rs110057848	rs109039020	1	64.94	0.955	0.96	1	67208	-	Block17	Block18
rs109144311	rs109039020	0.251	1.19	0.021	0.07	0.42	191365	-	NA	Block18
rs109595393	rs109039020	1	64.94	0.955	0.96	1	36946	-	Block18	Block18
rs43439872	rs109039020	0.173	0.58	0.01	0.02	0.35	179221	-	Block15	Block18
rs43020473	rs109039020	0.02	0.01	0	-0.01	0.25	116786	-	NA	Block18
rs110049230	rs109039020	0.519	0.56	0.009	0.08	0.82	213238	-	NA	Block18
rs134017988	rs109039020	0.221	1.26	0.02	0.06	0.38	424048	-	Block13	Block18
rs110772590	rs109039020	1	64.94	0.955	0.96	1	58536	-	Block17	Block18
rs110249659	rs109039020	1	64.94	0.955	0.96	1	65580	-	Block17	Block18
rs135061782	rs109039020	1	64.94	0.955	0.96	1	20279	-	Block18	Block18
rs132832126	rs109039563	0.325	0.44	0.01	0.04	0.63	156696	-	NA	NA
rs43289059	rs109039563	0.091	0.21	0.005	0	0.25	39664	-	Block175	NA
rs134251209	rs109039563	0.091	0.21	0.005	0	0.25	37139	64.77	Block175	NA
rs43287271	rs109039563	0.739	4.52	0.097	0.48	0.87	96800	-	NA	NA
rs135500412	rs109042430	0.084	0.25	0.005	0	0.22	21561	-	NA	Block42
rs132662027	rs109042430	1	98.79	1	0.98	1	827	504.76	Block42	Block42
rs137144375	rs109042430	0.135	0.38	0.009	0.01	0.3	499000	-	Block41	Block42
rs134936445	rs109042430	0.231	1.76	0.036	0.09	0.36	252453	-	NA	Block42
rs110024946	rs109044085	1	44.21	0.61	0.95	1	60231	-	Block128	Block128
rs137668888	rs109044085	1	46.76	0.58	0.95	1	16606	1055.33	Block128	Block128
rs133052025	rs109044085	0.699	14.46	0.239	0.57	0.8	136650	-	NA	Block128
rs109113619	rs109044085	0.045	0.09	0.002	-0.01	0.17	132620	-	NA	Block128
rs137676752	rs109044085	0.928	45.88	0.651	0.86	0.97	83163	-	Block127	Block128
rs41885185	rs109044085	0.1	0.09	0.002	0	0.37	118638	-	NA	Block128
rs110243736	rs109044085	0.814	32.7	0.482	0.72	0.88	89837	-	Block127	Block128
rs109790776	rs109044085	0.809	31.01	0.459	0.72	0.88	93334	-	Block127	Block128
rs137256263	rs109048523	1	1.08	0.036	0.18	0.99	181802	-	NA	Block101
rs133234906	rs109048523	0.412	2.04	0.035	0.18	0.6	246116	-	Block100	Block101
rs132636310	rs109048523	0.373	2.15	0.033	0.17	0.54	278163	-	NA	Block101
rs133851974	rs109048523	0.061	0.1	0.002	0	0.22	398631	-	NA	Block101
rs109714782	rs109048523	0.284	0.68	0.013	0.05	0.52	11532	14.49	NA	Block101
rs136885730	rs109048523	0.212	1.95	0.034	0.09	0.33	351815	-	Block99	Block101
rs136522574	rs109048523	0.093	0.06	0.001	0	0.39	303559	-	Block99	Block101
rs109842586	rs109048523	0.021	0	0	0	0.38	311337	-	Block99	Block101
rs132984471	rs109048523	0.412	2.04	0.035	0.18	0.6	263137	-	Block100	Block101
rs135000519	rs109048523	0.051	0.02	0.001	0	0.32	497156	-	NA	Block101
rs110393685	rs109048523	0.062	0.06	0.001	0	0.27	468571	-	NA	Block101
rs136831434	rs109048523	0.279	2.01	0.038	0.12	0.42	256120	-	Block100	Block101
rs110532396	rs109048523	0.024	0.01	0	-0.01	0.27	300280	-	NA	Block101
rs109928029	rs109048523	0.069	0.09	0.001	0	0.26	130716	-	NA	Block101
rs135224732	rs109048523	0.039	0.01	0	0	0.39	305993	-	Block99	Block101
rs133465516	rs109048523	0.027	0.01	0	-0.01	0.26	466251	-	NA	Block101
rs110621075	rs109048523	0.39	2.17	0.032	0.18	0.57	133654	-	NA	Block101
rs110103897	rs109048523	0.134	0.15	0.003	0.01	0.4	318453	-	Block99	Block101
rs109622560	rs109048523	0.007	0	0	-0.01	0.17	353729	-	NA	Block101
rs110359311	rs109048523	0.016	0.01	0	-0.01	0.21	27257	-	NA	Block101
rs136220719	rs109050413	0.975	39.5	0.814	0.9	1	98992	-	NA	NA
rs137132154	rs109050413	0.021	0	0	0	0.45	106159	-	NA	NA
rs135061572	rs109050413	0.237	0.27	0.007	0.02	0.54	65479	-	NA	NA
rs109580858	rs109050413	0.021	0.02	0	-0.01	0.18	75073	-	Block23	NA
rs137072023	rs109050413	0.976	40.92	0.834	0.9	1	111862	-	NA	NA
rs42436648	rs109050413	0.305	0.12	0.003	0.03	0.81	18757	-	Block24	NA
rs42436712	rs109050413	0.93	0.52	0.014	0.09	0.98	5789	214.75	Block25	NA
rs42436727	rs109050413	0.06	0	0	0.01	0.74	8600	-	Block25	NA
rs42437277	rs109050413	0.839	0.41	0.011	0.08	0.97	16755	-	Block24	NA
rs136271758	rs109050413	0.756	17.09	0.378	0.63	0.85	172639	-	NA	NA
rs136296091	rs109050413	0.021	0.02	0	-0.01	0.18	71968	-	Block23	NA
rs110305200	rs109050413	0.105	0.06	0.002	0	0.43	270240	-	NA	NA
rs136532513	rs109050413	0.154	0.07	0.002	0.01	0.56	487961	-	Block22	NA
rs43660742	rs109050413	0.339	0.51	0.013	0.05	0.63	164253	-	NA	NA
rs42434510	rs109050413	0.238	0.34	0.008	0.03	0.52	89593	-	NA	NA
rs133113680	rs109050413	0.721	18.07	0.406	0.6	0.82	16085	-	NA	NA
rs136247410	rs109052123	0.118	0.71	0.014	0.02	0.23	82839	-	NA	Block122
rs109289367	rs109052123	0.094	0.22	0.004	0	0.26	139926	-	Block121	Block122
rs133468811	rs109052123	0.98	79.35	0.923	0.94	1	1800	336.11	Block122	Block122
rs132962852	rs109052123	0.094	0.22	0.004	0	0.26	190245	-	Block121	Block122
rs108992629	rs109052123	0.118	0.71	0.014	0.02	0.23	152623	-	Block121	Block122
rs136016366	rs109052123	0.938	68.31	0.854	0.89	0.97	36904	-	NA	Block122
rs133474920	rs109052123	0.051	0.09	0.002	-0.01	0.2	93229	-	Block121	Block122
rs137557407	rs109052123	0.118	0.71	0.014	0.02	0.23	97606	-	Block121	Block122
rs134229733	rs109052123	0.094	0.22	0.004	0	0.26	186266	-	Block121	Block122
rs137425779	rs109052123	0.01	0	0	-0.01	0.2	85381	-	NA	Block122
rs134216772	rs109052123	0.118	0.71	0.014	0.02	0.23	201549	-	Block121	Block122
rs109863683	rs109052123	0.077	0.24	0.006	0	0.21	58883	-	NA	Block122
rs133855958	rs109059680	0.886	52.15	0.668	0.82	0.93	179628	-	Block5	Block6
rs109089109	rs109059680	0.978	62.71	0.736	0.93	1	213733	-	Block5	Block6
rs135761596	rs109059680	0.044	0.07	0.001	-0.01	0.19	232180	-	Block4	Block6
rs136466665	rs109059680	0.176	0.2	0.003	0.01	0.47	415434	-	NA	Block6
rs109195812	rs109059680	1	67.02	0.756	0.96	1	180919	-	Block5	Block6
rs137284313	rs109059680	0.977	58.46	0.702	0.92	1	279304	-	Block3	Block6
rs135268935	rs109059680	0.034	0.03	0.001	-0.01	0.2	296490	-	NA	Block6
rs109449589	rs109059680	0.977	60.25	0.715	0.93	1	232902	-	Block3	Block6
rs109161738	rs109059680	0.978	62.71	0.736	0.93	1	214753	-	Block5	Block6
rs109743520	rs109059680	1	87.34	0.915	0.97	1	1770	484.48	NA	Block6
rs134824355	rs109059680	0.05	0.07	0.001	-0.01	0.22	478951	-	NA	Block6
rs136752598	rs109059680	0.014	0.01	0	-0.01	0.18	352719	-	Block2	Block6
rs133558818	rs109059680	0.007	0	0	-0.01	0.18	341606	-	Block2	Block6
rs134252071	rs109059680	0.179	1.47	0.027	0.06	0.29	226578	-	NA	Block6
rs110317037	rs109059680	0.893	57.61	0.723	0.83	0.94	5681	-	NA	Block6
rs137183690	rs109059680	0.978	62.71	0.736	0.93	1	194519	-	Block5	Block6
rs136062072	rs109059680	0.977	56.45	0.681	0.92	1	275799	-	Block3	Block6
rs110762589	rs109059680	0.243	1.44	0.025	0.08	0.39	93850	-	NA	Block6
rs109143678	rs109059680	0.977	58.46	0.702	0.92	1	282211	-	Block3	Block6
rs135366958	rs109059680	0.019	0.01	0	-0.01	0.17	353718	-	NA	Block6
rs134799830	rs109059680	0.044	0.07	0.001	-0.01	0.19	230037	-	Block4	Block6
rs110318728	rs109059680	0.916	54.91	0.695	0.85	0.96	159436	-	Block5	Block6
rs134216028	rs109062599	0.171	0.78	0.016	0.03	0.32	313778	-	Block66	NA
rs110783689	rs109062599	0.069	0.17	0.004	0	0.21	267181	-	NA	NA
rs109195644	rs109062599	0.061	0.01	0	0	0.5	126115	-	Block67	NA
rs134665186	rs109062599	0.061	0.01	0	0	0.5	66323	-	Block67	NA
rs133370437	rs109062599	0.639	11.29	0.203	0.5	0.74	339420	-	NA	NA
rs109420945	rs109062599	0.421	7.72	0.144	0.3	0.52	294918	-	NA	NA
rs132955599	rs109062599	0.59	8.83	0.157	0.44	0.71	350578	-	Block64	NA
rs132797059	rs109062599	0.061	0.01	0	0	0.5	134973	-	Block67	NA
rs110086187	rs109062599	0.061	0.01	0	0	0.5	100103	-	Block67	NA
rs137673447	rs109062599	0.359	2.63	0.047	0.18	0.51	194065	-	NA	NA
rs110120481	rs109062599	0.061	0.01	0	0	0.5	121546	-	Block67	NA
rs109624291	rs109062599	0.029	0.01	0	0	0.35	48543	-	Block67	NA
rs135834852	rs109062599	0.413	4.65	0.088	0.26	0.54	475884	-	NA	NA
rs110244102	rs109062599	0.061	0.01	0	0	0.5	59371	-	Block67	NA
rs109746796	rs109062599	0.341	1.03	0.024	0.09	0.56	345070	-	Block65	NA
rs133385125	rs109062599	0.367	1.25	0.028	0.11	0.58	344429	-	Block65	NA
rs109876362	rs109062599	0.162	1.06	0.022	0.04	0.28	486280	-	NA	NA
rs134196502	rs109062599	0.172	0.77	0.016	0.03	0.32	274895	-	NA	NA
rs136889946	rs109062599	0.053	0.06	0.001	0	0.24	10045	124.11	NA	NA
rs133752265	rs109062599	0.138	0.59	0.012	0.02	0.28	439767	-	NA	NA
rs41641940	rs109062599	0.59	8.83	0.157	0.44	0.71	349750	-	Block64	NA
rs135605200	rs109062599	0.171	0.78	0.016	0.03	0.32	320151	-	Block66	NA
rs137220740	rs109062599	0.15	0.81	0.017	0.03	0.28	461737	-	NA	NA
rs41723206	rs109062599	0.064	0.13	0.002	0	0.22	281751	-	NA	NA
rs135735125	rs109062599	0.236	1.62	0.031	0.09	0.37	265178	-	NA	NA
rs135641774	rs109065844	0.22	1.49	0.03	0.07	0.35	183233	-	Block173	Block174
rs137235065	rs109065844	0.375	3.32	0.063	0.21	0.52	157967	-	Block173	Block174
rs109447328	rs109065844	1	102.33	1	0.98	1	8011	-	Block174	Block174
rs110350229	rs109065844	0.378	3.73	0.072	0.22	0.51	153144	-	Block173	Block174
rs110179476	rs109065844	0.22	1.49	0.03	0.07	0.35	167517	-	Block173	Block174
rs111008479	rs109065844	0.22	1.49	0.03	0.07	0.35	178488	-	Block173	Block174
rs110804863	rs109065844	0.22	1.49	0.03	0.07	0.35	177188	-	Block173	Block174
rs110748308	rs109065844	1	102.33	1	0.98	1	8646	-	Block174	Block174
rs135880419	rs109065844	0.045	0.1	0.002	-0.01	0.17	497908	-	NA	Block174
rs109268101	rs109065844	1	102.33	1	0.98	1	2498	511.65	Block174	Block174
rs109107062	rs109065844	0.375	3.32	0.063	0.21	0.52	156014	-	Block173	Block174
rs109434802	rs109065844	1	102.33	1	0.98	1	7377	-	Block174	Block174
rs110796432	rs109065844	0.22	1.49	0.03	0.07	0.35	179187	-	Block173	Block174
rs109612499	rs109065844	1	102.33	1	0.98	1	4851	-	Block174	Block174
rs109303535	rs109070596	1	101.72	1	0.98	1	4343	203.44	Block164	Block164
rs133558818	rs109089109	0.03	0.02	0	-0.01	0.21	127873	-	Block2	Block5
rs109161738	rs109089109	1	101.22	1	0.98	1	1020	891.83	Block5	Block5
rs135366958	rs109089109	0.048	0.1	0.002	-0.01	0.18	139985	-	NA	Block5
rs136062072	rs109089109	1	86.91	0.928	0.97	1	62066	-	Block3	Block5
rs134799830	rs109089109	0.151	0.67	0.013	0.02	0.29	16304	-	Block4	Block5
rs134824355	rs109089109	0.117	0.47	0.01	0.01	0.25	265218	-	NA	Block5
rs136752598	rs109089109	0.01	0	0	-0.01	0.15	138986	-	Block2	Block5
rs109143678	rs109089109	0.99	87.16	0.936	0.95	1	68478	-	Block3	Block5
rs135761596	rs109089109	0.151	0.67	0.013	0.02	0.29	18447	-	Block4	Block5
rs137284313	rs109089109	0.99	87.16	0.936	0.95	1	65571	-	Block3	Block5
rs134252071	rs109089109	0.113	0.59	0.012	0.01	0.23	12845	-	NA	Block5
rs109449589	rs109089109	1	94.32	0.973	0.97	1	19169	-	Block3	Block5
rs135268935	rs109089109	0.073	0.11	0.002	0	0.26	82757	-	NA	Block5
rs136466665	rs109089109	0.27	0.38	0.006	0.03	0.56	201701	-	NA	Block5
rs110513814	rs109090598	0.867	38.04	0.519	0.79	0.92	61682	-	NA	NA
rs136957735	rs109090598	1	33.54	0.404	0.94	1	17778	-	Block88	NA
rs109138055	rs109090598	1	29.48	0.368	0.93	1	178248	-	Block85	NA
rs137128385	rs109090598	0.038	0.07	0.001	-0.01	0.16	456384	-	Block84	NA
rs110882211	rs109090598	0.706	26.2	0.398	0.61	0.78	203108	-	NA	NA
rs109812987	rs109090598	0.799	46.38	0.61	0.73	0.85	131700	-	Block87	NA
rs137501393	rs109090598	1	17.78	0.217	0.9	1	142449	-	Block87	NA
rs132773806	rs109090598	1	17.78	0.217	0.9	1	145325	-	Block87	NA
rs109585354	rs109090598	0.867	35.11	0.472	0.78	0.93	89668	-	NA	NA
rs133183983	rs109090598	0.892	49.49	0.636	0.82	0.94	128491	-	Block87	NA
rs109786488	rs109090598	0.84	22.31	0.319	0.73	0.91	19749	-	Block88	NA
rs109799698	rs109090598	1	17.78	0.217	0.9	1	156787	-	Block86	NA
rs133901034	rs109090598	0.028	0.04	0.001	-0.01	0.16	468480	-	Block84	NA
rs110026756	rs109090598	1	19.7	0.235	0.9	1	157946	-	Block86	NA
rs110056976	rs109090598	0.856	37.25	0.51	0.78	0.91	51663	-	NA	NA
rs29027640	rs109090598	0.041	0.05	0.001	-0.01	0.21	52632	-	NA	NA
rs136910092	rs109090598	0.327	3.1	0.057	0.18	0.46	297435	-	NA	NA
rs110250169	rs109090598	1	22.32	0.269	0.91	1	163185	-	NA	NA
rs110665854	rs109090598	1	29.48	0.368	0.93	1	170881	-	Block85	NA
rs135902382	rs109090598	0.189	0.69	0.013	0.03	0.36	151224	-	NA	NA
rs135348406	rs109090598	0.844	23.26	0.333	0.74	0.91	16172	150.24	Block88	NA
rs137765809	rs109090598	0.002	0	0	-0.01	0.13	95105	-	NA	NA
rs42022983	rs109090598	0.739	8.83	0.123	0.56	0.85	235945	-	NA	NA
rs137676752	rs109091165	0.476	8.17	0.137	0.34	0.59	231468	-	Block127	Block129
rs135654843	rs109091165	0.34	6.24	0.114	0.23	0.44	141943	-	Block128	Block129
rs110695691	rs109091165	0.435	8.48	0.148	0.32	0.54	116086	-	Block128	Block129
rs133052025	rs109091165	0.696	18.52	0.295	0.58	0.78	284955	-	NA	Block129
rs136007551	rs109091165	0.206	1.88	0.033	0.08	0.32	131307	-	Block128	Block129
rs109044085	rs109091165	0.444	8.94	0.158	0.33	0.55	148305	-	Block128	Block129
rs41885185	rs109091165	0.238	0.68	0.012	0.04	0.44	266943	-	NA	Block129
rs109790776	rs109091165	0.153	1.2	0.021	0.04	0.27	241639	-	Block127	Block129
rs110243736	rs109091165	0.168	1.48	0.026	0.05	0.28	238142	-	Block127	Block129
rs42994631	rs109091165	0.435	8.48	0.148	0.32	0.54	115183	-	Block128	Block129
rs133074694	rs109091165	1	97.98	1	0.98	1	745	501.8	Block129	Block129
rs110024946	rs109091165	0.678	13.66	0.226	0.54	0.78	208536	-	Block128	Block129
rs137668888	rs109091165	0.212	1.84	0.033	0.08	0.33	164911	-	Block128	Block129
rs109113619	rs109091165	0.126	0.16	0.003	0.01	0.37	280925	-	NA	Block129
rs42994644	rs109091165	0.435	8.48	0.148	0.32	0.54	113988	-	Block128	Block129
rs110661129	rs109094399	0.168	0.59	0.01	0.02	0.34	106787	-	Block15	Block17
rs134559121	rs109094399	0.143	0.1	0.002	0.01	0.47	439478	-	NA	Block17
rs43497423	rs109094399	0.026	0	0	0	0.43	11506	-	NA	Block17
rs134378853	rs109094399	0.135	0.25	0.006	0.01	0.35	447899	-	NA	Block17
rs132928377	rs109094399	0.085	0.33	0.007	0	0.22	351020	-	Block13	Block17
rs109017026	rs109094399	0.214	0.44	0.007	0.03	0.45	138118	-	NA	Block17
rs134017988	rs109094399	0.201	1.08	0.017	0.05	0.36	361398	-	Block13	Block17
rs109980874	rs109094399	0.236	1.35	0.022	0.07	0.39	346630	-	Block13	Block17
rs109143886	rs109094399	0.201	1.08	0.017	0.05	0.36	377521	-	Block13	Block17
rs136724823	rs109094399	0.236	1.35	0.022	0.07	0.39	344791	-	Block13	Block17
rs110785358	rs109094399	1	71.93	1	0.97	1	8904	-	Block17	Block17
rs43439867	rs109094399	0.165	0.54	0.009	0.02	0.34	115049	-	Block15	Block17
rs109558628	rs109094399	0.085	0.33	0.007	0	0.22	349419	-	Block13	Block17
rs136817567	rs109094399	0.168	0.59	0.01	0.02	0.34	106144	-	Block15	Block17
rs109611333	rs109094399	0.094	0.37	0.006	0	0.24	22300	-	Block16	Block17
rs134367027	rs109094399	0.245	1.32	0.026	0.08	0.41	491440	-	NA	Block17
rs41567288	rs109094399	0.094	0.37	0.006	0	0.24	42317	-	Block16	Block17
rs135047913	rs109094399	0.099	0.18	0.004	0	0.29	311054	-	Block14	Block17
rs109144311	rs109094399	0.264	1.42	0.024	0.09	0.43	128715	-	NA	Block17
rs109332326	rs109094399	0.085	0.33	0.007	0	0.22	354365	-	Block13	Block17
rs110249659	rs109094399	1	71.93	1	0.97	1	2930	1439.55	Block17	Block17
rs136877327	rs109094399	0.191	0.72	0.012	0.03	0.37	150901	-	NA	Block17
rs43020473	rs109094399	0.019	0.01	0	-0.01	0.24	54136	-	NA	Block17
rs133979477	rs109094399	0.257	1.24	0.022	0.08	0.43	266082	-	NA	Block17
rs110880913	rs109094399	0.047	0.03	0.001	0	0.28	242992	-	NA	Block17
rs43439872	rs109094399	0.159	0.52	0.009	0.02	0.33	116571	-	Block15	Block17
rs109647300	rs109094399	1	71.93	1	0.97	1	5279	-	Block17	Block17
rs135434617	rs109094399	0.375	1.15	0.024	0.11	0.6	217162	-	NA	Block17
rs109655593	rs109094399	0.093	0.43	0.008	0	0.22	145972	-	NA	Block17
rs110905465	rs109094399	0.1	0.48	0.009	0.01	0.23	30038	-	Block16	Block17
rs110228252	rs109094399	0.227	0.29	0.005	0.02	0.52	299486	-	Block14	Block17
rs134139309	rs109094399	0.009	0	0	-0.01	0.21	450722	-	Block12	Block17
rs110057848	rs109094399	1	71.93	1	0.97	1	4558	-	Block17	Block17
rs110049230	rs109094399	0.559	0.7	0.011	0.1	0.84	150588	-	NA	Block17
rs136631817	rs109094399	0.143	0.1	0.002	0.01	0.47	465507	-	Block12	Block17
rs132854202	rs109094399	0.066	0.06	0.002	0	0.29	280229	-	NA	Block17
rs110441494	rs109094399	1	71.93	1	0.97	1	6336	-	Block17	Block17
rs110870999	rs109095315	1	35.12	0.54	0.94	1	26832	-	NA	NA
rs134778197	rs109095315	0.901	32.9	0.545	0.81	0.95	37366	-	Block44	NA
rs134811707	rs109095315	0.785	19.85	0.348	0.67	0.87	63482	-	Block43	NA
rs42117553	rs109095315	0.824	10.55	0.219	0.65	0.92	12879	518.86	NA	NA
rs42118380	rs109095315	1	10.17	0.191	0.83	1	32383	-	Block44	NA
rs42118370	rs109095315	1	12.99	0.238	0.86	1	44794	-	Block44	NA
rs42118351	rs109095315	0.785	19.85	0.348	0.67	0.87	62725	-	Block43	NA
rs133580531	rs109107062	0.668	14.57	0.236	0.54	0.76	368790	-	Block172	Block173
rs137235065	rs109107062	1	97.85	1	0.98	1	1953	707.46	Block173	Block173
rs111008479	rs109107062	1	60.86	0.716	0.96	1	22474	-	Block173	Block173
rs135880419	rs109107062	0.566	6.82	0.135	0.4	0.69	341894	-	NA	Block173
rs136251378	rs109107062	0.664	14.19	0.229	0.54	0.76	369699	-	Block172	Block173
rs110796432	rs109107062	1	60.86	0.716	0.96	1	23173	-	Block173	Block173
rs110179476	rs109107062	1	60.86	0.716	0.96	1	11503	-	Block173	Block173
rs110804863	rs109107062	1	60.86	0.716	0.96	1	21174	-	Block173	Block173
rs136552656	rs109107062	0.664	14.19	0.229	0.54	0.76	358679	-	Block172	Block173
rs135641774	rs109107062	1	60.86	0.716	0.96	1	27219	-	Block173	Block173
rs109042430	rs109111573	1	98.79	1	0.98	1	4481	-	Block42	Block42
rs108995743	rs109111573	1	98.79	1	0.98	1	1376	493.95	Block42	Block42
rs132662027	rs109111573	1	98.79	1	0.98	1	5308	-	Block42	Block42
rs109391258	rs109111573	1	98.79	1	0.98	1	1984	-	Block42	Block42
rs135500412	rs109111573	0.084	0.25	0.005	0	0.22	26042	-	NA	Block42
rs134936445	rs109111573	0.231	1.76	0.036	0.09	0.36	256934	-	NA	Block42
rs110255391	rs109111573	1	98.79	1	0.98	1	3663	-	Block42	Block42
rs133052025	rs109113619	0.074	0.09	0.002	0	0.28	4030	55.02	NA	NA
rs137200670	rs109126534	0.122	0.11	0.002	0.01	0.41	323788	-	Block7	Block8
rs109403522	rs109126534	1	55.73	1	0.96	1	15763	416.64	Block8	Block8
rs133199482	rs109126534	0.173	0.48	0.009	0.02	0.37	103860	-	NA	Block8
rs42616057	rs109126534	0.39	0.86	0.012	0.09	0.64	393206	-	NA	Block8
rs133755633	rs109126534	0.229	1.44	0.025	0.07	0.39	329030	-	Block7	Block8
rs110936142	rs109126534	1	55.73	1	0.96	1	17992	-	Block8	Block8
rs110832589	rs109126534	0.175	0.41	0.008	0.02	0.39	175794	-	NA	Block8
rs136037668	rs109126534	0.212	0.27	0.004	0.02	0.5	423307	-	NA	Block8
rs43500460	rs109126534	0.196	0.09	0.002	0.02	0.63	67101	-	NA	Block8
rs42249017	rs109132908	0.349	3.59	0.072	0.2	0.48	51166	-	Block153	Block154
rs110336642	rs109132908	0.757	23.23	0.409	0.66	0.83	286797	-	Block152	Block154
rs133232224	rs109132908	0.736	29.3	0.482	0.65	0.8	296610	-	Block151	Block154
rs42250221	rs109132908	0.639	14.2	0.265	0.52	0.73	118310	-	NA	Block154
rs136515861	rs109132908	0.736	29.3	0.482	0.65	0.8	298027	-	Block151	Block154
rs135117066	rs109132908	0.537	12.47	0.244	0.43	0.63	293599	-	Block152	Block154
rs136321863	rs109132908	0.571	15.38	0.29	0.47	0.66	260220	-	NA	Block154
rs135784047	rs109132908	0.912	45.99	0.649	0.85	0.96	7328	330.43	NA	Block154
rs42248945	rs109132908	0.579	8.48	0.169	0.43	0.69	35547	-	Block153	Block154
rs110681959	rs109132908	0.537	12.47	0.244	0.43	0.63	285878	-	Block152	Block154
rs134329003	rs109132908	0.492	6.18	0.133	0.34	0.61	413815	-	NA	Block154
rs136910092	rs109138055	0.193	0.38	0.007	0.02	0.42	119187	-	NA	Block85
rs110424738	rs109138055	0.341	4.5	0.076	0.21	0.46	345637	-	Block83	Block85
rs136331927	rs109138055	0.944	29.13	0.411	0.86	0.98	381235	-	Block82	Block85
rs110910099	rs109138055	0.357	4.62	0.079	0.22	0.48	343503	-	Block83	Block85
rs110590154	rs109138055	0.353	4.71	0.08	0.22	0.47	346708	-	Block83	Block85
rs110882211	rs109138055	0.427	4.37	0.084	0.26	0.56	24860	95.53	NA	Block85
rs42022983	rs109138055	0.316	3.67	0.061	0.18	0.45	57697	-	NA	Block85
rs136082720	rs109138055	0.474	10.65	0.185	0.36	0.57	369679	-	Block82	Block85
rs109494821	rs109138055	0.357	4.62	0.079	0.22	0.48	360775	-	Block83	Block85
rs137128385	rs109138055	0.093	0.17	0.003	0	0.28	278136	-	Block84	Block85
rs133901034	rs109138055	0.147	0.41	0.009	0.01	0.33	290232	-	Block84	Block85
rs134554095	rs109138055	0.474	10.65	0.185	0.36	0.57	382407	-	Block82	Block85
rs134475968	rs109138055	0.474	10.65	0.185	0.36	0.57	372061	-	Block82	Block85
rs135190137	rs109138055	0.302	2.58	0.052	0.15	0.44	337316	-	NA	Block85
rs133558818	rs109143678	0.044	0.05	0.001	-0.01	0.22	59395	-	Block2	Block3
rs135366958	rs109143678	0.021	0.02	0	-0.01	0.16	71507	-	NA	Block3
rs135268935	rs109143678	0.132	0.36	0.006	0.01	0.31	14279	5.17	NA	Block3
rs109337997	rs109143678	0.176	1.31	0.024	0.05	0.3	498631	-	NA	Block3
rs136466665	rs109143678	0.376	0.68	0.01	0.07	0.65	133223	-	NA	Block3
rs134824355	rs109143678	0.12	0.5	0.01	0.01	0.25	196740	-	NA	Block3
rs136752598	rs109143678	0.01	0	0	-0.01	0.22	70508	-	Block2	Block3
rs109433158	rs109143886	0.077	0.14	0.003	0	0.26	359734	-	Block10	Block13
rs134378853	rs109143886	0.162	1.02	0.019	0.04	0.29	70378	-	NA	Block13
rs134559121	rs109143886	0.23	0.76	0.014	0.04	0.42	61957	14.37	NA	Block13
rs134177975	rs109143886	0.117	0.4	0.008	0.01	0.26	312238	-	Block11	Block13
rs135087343	rs109143886	0.213	0.76	0.017	0.04	0.39	300380	-	NA	Block13
rs110023776	rs109143886	0.077	0.14	0.003	0	0.26	357535	-	Block10	Block13
rs136631817	rs109143886	0.23	0.76	0.014	0.04	0.42	87986	-	Block12	Block13
rs43496537	rs109143886	0.555	3.82	0.077	0.33	0.71	473139	-	NA	Block13
rs136023259	rs109143886	0.11	0.35	0.007	0.01	0.26	310131	-	Block11	Block13
rs137183188	rs109143886	0.117	0.3	0.007	0.01	0.29	179781	-	NA	Block13
rs43496549	rs109143886	0.053	0.04	0.001	0	0.28	464958	-	NA	Block13
rs134139309	rs109143886	0.212	0.49	0.009	0.03	0.43	73201	-	Block12	Block13
rs134367027	rs109143886	0.062	0.21	0.004	0	0.18	113919	-	NA	Block13
rs41920936	rs109143886	0.546	6.23	0.116	0.38	0.68	401526	-	NA	Block13
rs136724823	rs109144311	0.968	67.71	0.805	0.92	0.99	216076	-	Block13	NA
rs109017026	rs109144311	0.782	19.11	0.286	0.67	0.86	9403	645.29	NA	NA
rs134367027	rs109144311	0.136	0.79	0.015	0.02	0.26	362725	-	NA	NA
rs109143886	rs109144311	0.955	58.8	0.731	0.9	0.99	248806	-	Block13	NA
rs134559121	rs109144311	0.174	0.56	0.01	0.02	0.35	310763	-	NA	NA
rs109332326	rs109144311	0.977	25.8	0.359	0.89	1	225650	-	Block13	NA
rs135047913	rs109144311	0.101	0.58	0.01	0.01	0.21	182339	-	Block14	NA
rs109558628	rs109144311	0.977	25.8	0.359	0.89	1	220704	-	Block13	NA
rs134378853	rs109144311	0.144	0.92	0.018	0.03	0.26	319184	-	NA	NA
rs132928377	rs109144311	0.977	25.8	0.359	0.89	1	222305	-	Block13	NA
rs109655593	rs109144311	0.188	0.62	0.011	0.03	0.37	17257	-	NA	NA
rs110228252	rs109144311	0.04	0.07	0.001	-0.01	0.17	170771	-	Block14	NA
rs136631817	rs109144311	0.174	0.56	0.01	0.02	0.35	336792	-	Block12	NA
rs109980874	rs109144311	0.968	67.71	0.805	0.92	0.99	217915	-	Block13	NA
rs110880913	rs109144311	0.026	0.03	0.001	-0.01	0.16	114277	-	NA	NA
rs134139309	rs109144311	0.152	0.33	0.006	0.01	0.36	322007	-	Block12	NA
rs110049230	rs109144311	0.094	0.05	0.001	0	0.42	21873	-	NA	NA
rs137183188	rs109144311	0.187	0.69	0.013	0.03	0.36	428587	-	NA	NA
rs134017988	rs109144311	0.955	58.8	0.731	0.9	0.99	232683	-	Block13	NA
rs135434617	rs109144311	0.889	28.19	0.387	0.79	0.95	88447	-	NA	NA
rs132854202	rs109144311	0.036	0.06	0.001	-0.01	0.16	151514	-	NA	NA
rs133979477	rs109144311	0.819	47.43	0.635	0.75	0.87	137367	-	NA	NA
rs136877327	rs109144311	0.883	60.12	0.751	0.82	0.93	22186	-	NA	NA
rs109330097	rs109147059	0.003	0	0	-0.01	0.15	352064	-	NA	NA
rs109412830	rs109147059	0.1	0.19	0.004	0	0.29	128803	-	NA	NA
rs109651664	rs109147059	0.017	0	0	0	0.29	77370	-	NA	NA
rs110203817	rs109147059	0.261	2.97	0.062	0.14	0.37	173883	-	NA	NA
rs135612866	rs109147059	0.853	11.42	0.206	0.7	0.93	10187	102.32	Block91	NA
rs135739202	rs109147059	0.359	4.78	0.091	0.23	0.48	224059	-	Block89	NA
rs110742604	rs109147059	0.023	0.01	0	-0.01	0.25	65770	-	NA	NA
rs43299827	rs109147059	0.328	4.58	0.089	0.2	0.44	136944	-	NA	NA
rs43301046	rs109147059	0.329	5.13	0.096	0.21	0.44	240506	-	Block89	NA
rs134716347	rs109147059	0.101	0.14	0.003	0	0.32	265068	-	NA	NA
rs134747088	rs109147059	0.119	0.25	0.005	0.01	0.32	143614	-	Block90	NA
rs135025478	rs109147059	0.534	10.43	0.196	0.41	0.64	194176	-	NA	NA
rs136248132	rs109147059	0.227	0.32	0.006	0.02	0.51	22524	-	NA	NA
rs134320464	rs109147059	0.853	11.42	0.206	0.7	0.93	11353	-	Block91	NA
rs41641265	rs109147059	0.106	0.13	0.003	0	0.34	172909	-	NA	NA
rs136129559	rs109147059	0.097	0.13	0.003	0	0.33	142620	-	Block90	NA
rs110332445	rs109147231	0.098	0.25	0.005	0	0.26	8820	-	NA	Block21
rs43746848	rs109147231	0.51	9.96	0.186	0.39	0.61	76615	-	NA	Block21
rs109478134	rs109147231	0.774	27.7	0.445	0.68	0.85	10623	-	Block20	Block21
rs135153632	rs109147231	0.372	2.02	0.038	0.16	0.55	186718	-	NA	Block21
rs110833729	rs109147231	0.078	0.3	0.006	0	0.2	136389	-	NA	Block21
rs109689635	rs109147231	1	59.5	0.717	0.96	1	9192	-	Block20	Block21
rs109221817	rs109147231	1	94.72	1	0.98	1	732	197.27	Block21	Block21
rs135815881	rs109147231	0.026	0.03	0	-0.01	0.17	319148	-	NA	Block21
rs133755633	rs109150219	0.149	0.02	0.001	0.02	0.78	346822	-	Block7	Block9
rs110200051	rs109150219	1	46.62	1	0.95	1	2004	147.78	Block9	Block9
rs109169001	rs109150219	0.161	0.73	0.02	0.03	0.32	10230	-	Block8	Block9
rs133199482	rs109150219	0.024	0.01	0	-0.01	0.27	121652	-	NA	Block9
rs110832589	rs109150219	0.124	0.04	0.001	0.01	0.57	193586	-	NA	Block9
rs110936142	rs109150219	0.161	0.73	0.02	0.03	0.32	35784	-	Block8	Block9
rs109580074	rs109150219	0.161	0.73	0.02	0.03	0.32	11639	-	Block8	Block9
rs109126534	rs109150219	0.161	0.73	0.02	0.03	0.32	17792	-	Block8	Block9
rs132751150	rs109150219	0.09	0.15	0.004	0	0.29	14079	-	Block8	Block9
rs109403522	rs109150219	0.161	0.73	0.02	0.03	0.32	33555	-	Block8	Block9
rs137200670	rs109150219	0.449	0.97	0.018	0.11	0.7	341580	-	Block7	Block9
rs136037668	rs109150219	0.184	0.13	0.002	0.01	0.55	441099	-	NA	Block9
rs43500460	rs109150219	0.418	0.3	0.005	0.05	0.79	84893	-	NA	Block9
rs42616057	rs109150219	0.055	0.02	0	0	0.38	410998	-	NA	Block9
rs109045656	rs109153449	0.05	0.05	0.001	0	0.24	220771	17.44	NA	NA
rs137402327	rs109160934	0.462	1.66	0.037	0.18	0.67	309638	-	Block92	Block97
rs134223572	rs109160934	0.075	0.04	0.001	0	0.39	292728	-	Block93	Block97
rs109147059	rs109160934	0.341	0.88	0.02	0.08	0.57	384889	-	NA	Block97
rs132937359	rs109160934	0.319	0.45	0.008	0.04	0.61	135661	-	Block95	Block97
rs137030876	rs109160934	0.799	8.32	0.164	0.61	0.9	17856	440.52	NA	Block97
rs109507276	rs109160934	0.075	0.04	0.001	0	0.39	294500	-	Block93	Block97
rs137234079	rs109160934	0.04	0.01	0	0	0.33	253368	-	Block94	Block97
rs110742604	rs109160934	0.198	0.71	0.014	0.03	0.37	450659	-	NA	Block97
rs136248132	rs109160934	0.022	0.02	0	-0.01	0.17	407413	-	NA	Block97
rs109651664	rs109160934	0.321	0.98	0.023	0.08	0.53	462259	-	NA	Block97
rs137426440	rs109160934	0.682	12.39	0.238	0.55	0.78	36797	-	Block96	Block97
rs29019515	rs109160934	0.512	2.03	0.045	0.23	0.71	311271	-	Block92	Block97
rs136173650	rs109160934	0.07	0.05	0.001	0	0.33	251092	-	Block94	Block97
rs134425080	rs109160934	0.28	0.65	0.012	0.05	0.51	118094	-	Block95	Block97
rs135612866	rs109160934	0.112	0.32	0.008	0	0.27	395076	-	Block91	Block97
rs42297733	rs109160934	0.449	2.17	0.043	0.21	0.63	320053	-	Block92	Block97
rs109170993	rs109160934	0.112	0.1	0.002	0	0.39	285026	-	Block93	Block97
rs43164148	rs109160934	0.274	0.62	0.012	0.04	0.51	171911	-	NA	Block97
rs136217976	rs109160934	0.797	11.29	0.21	0.64	0.89	29196	-	Block96	Block97
rs134320464	rs109160934	0.112	0.32	0.008	0	0.27	396242	-	Block91	Block97
rs135268935	rs109161738	0.073	0.11	0.002	0	0.26	81737	-	NA	Block5
rs109143678	rs109161738	0.99	87.16	0.936	0.95	1	67458	-	Block3	Block5
rs135761596	rs109161738	0.151	0.67	0.013	0.02	0.29	17427	-	Block4	Block5
rs137284313	rs109161738	0.99	87.16	0.936	0.95	1	64551	-	Block3	Block5
rs134799830	rs109161738	0.151	0.67	0.013	0.02	0.29	15284	-	Block4	Block5
rs135366958	rs109161738	0.048	0.1	0.002	-0.01	0.18	138965	-	NA	Block5
rs109449589	rs109161738	1	94.32	0.973	0.97	1	18149	-	Block3	Block5
rs136752598	rs109161738	0.01	0	0	-0.01	0.15	137966	-	Block2	Block5
rs134252071	rs109161738	0.113	0.59	0.012	0.01	0.23	11825	865.83	NA	Block5
rs136062072	rs109161738	1	86.91	0.928	0.97	1	61046	-	Block3	Block5
rs134824355	rs109161738	0.117	0.47	0.01	0.01	0.25	264198	-	NA	Block5
rs136466665	rs109161738	0.27	0.38	0.006	0.03	0.56	200681	-	NA	Block5
rs133558818	rs109161738	0.03	0.02	0	-0.01	0.21	126853	-	Block2	Block5
rs136701558	rs109167392	0.226	0.19	0.006	0.02	0.57	320853	-	NA	Block36
rs110663707	rs109167392	1	3.83	0.046	0.61	1	68089	-	Block36	Block36
rs110179917	rs109167392	1	64.45	1	0.97	1	10563	-	Block36	Block36
rs109906760	rs109167392	1	64.45	1	0.97	1	27312	-	Block36	Block36
rs110678122	rs109167392	0.742	5.02	0.084	0.5	0.87	127797	-	NA	Block36
rs134140797	rs109167392	0.245	0.31	0.006	0.03	0.54	449724	-	NA	Block36
rs137205320	rs109167392	0.729	7.3	0.153	0.54	0.85	167005	-	NA	Block36
rs132798564	rs109167392	1	23.02	0.346	0.92	1	34545	-	Block36	Block36
rs137745058	rs109167392	1	9.22	0.133	0.82	1	30424	-	Block36	Block36
rs137215107	rs109167392	0.32	0.59	0.011	0.05	0.59	398244	-	NA	Block36
rs110884104	rs109167392	0.573	7.26	0.145	0.41	0.7	264789	-	NA	Block36
rs110710415	rs109167392	1	64.45	1	0.97	1	20393	-	Block36	Block36
rs109918941	rs109167392	0.254	0.4	0.009	0.03	0.53	195625	-	NA	Block36
rs110119747	rs109167392	0.668	3.97	0.09	0.41	0.82	89532	-	NA	Block36
rs110102352	rs109167392	1	27.73	0.415	0.93	1	905	1282.69	Block36	Block36
rs136338738	rs109167392	0.071	0.15	0.004	0	0.23	373491	-	NA	Block36
rs41589121	rs109167392	1	64.45	1	0.97	1	13555	-	Block36	Block36
rs110832589	rs109169001	0.175	0.41	0.008	0.02	0.39	183356	-	NA	Block8
rs109580074	rs109169001	1	55.73	1	0.96	1	1409	273.6	Block8	Block8
rs43500460	rs109169001	0.196	0.09	0.002	0.02	0.63	74663	-	NA	Block8
rs132751150	rs109169001	1	38.4	0.691	0.93	1	3849	-	Block8	Block8
rs137200670	rs109169001	0.122	0.11	0.002	0.01	0.41	331350	-	Block7	Block8
rs110936142	rs109169001	1	55.73	1	0.96	1	25554	-	Block8	Block8
rs42616057	rs109169001	0.39	0.86	0.012	0.09	0.64	400768	-	NA	Block8
rs133755633	rs109169001	0.229	1.44	0.025	0.07	0.39	336592	-	Block7	Block8
rs133199482	rs109169001	0.173	0.48	0.009	0.02	0.37	111422	-	NA	Block8
rs109403522	rs109169001	1	55.73	1	0.96	1	23325	-	Block8	Block8
rs136037668	rs109169001	0.212	0.27	0.004	0.02	0.5	430869	-	NA	Block8
rs109126534	rs109169001	1	55.73	1	0.96	1	7562	-	Block8	Block8
rs134747088	rs109170993	0.475	3.65	0.074	0.27	0.64	243477	-	Block90	Block93
rs109651664	rs109170993	0.24	2.55	0.048	0.11	0.36	177233	-	NA	Block93
rs42297733	rs109170993	0.198	0.37	0.008	0.02	0.44	35027	-	Block92	Block93
rs43299827	rs109170993	0.054	0.09	0.002	-0.01	0.21	236807	-	NA	Block93
rs135025478	rs109170993	0.285	0.45	0.01	0.04	0.57	294039	-	NA	Block93
rs43301046	rs109170993	0.043	0.01	0	0	0.37	340369	-	Block89	Block93
rs134320464	rs109170993	0.136	0.24	0.006	0.01	0.35	111216	-	Block91	Block93
rs134223572	rs109170993	0.986	53.05	0.727	0.93	1	7702	171.17	Block93	Block93
rs137402327	rs109170993	0.348	0.93	0.021	0.08	0.58	24612	-	Block92	Block93
rs110203817	rs109170993	0.461	2.02	0.04	0.2	0.65	273746	-	NA	Block93
rs135739202	rs109170993	0.033	0.03	0.001	-0.01	0.2	323922	-	Block89	Block93
rs109507276	rs109170993	0.986	53.05	0.727	0.93	1	9474	-	Block93	Block93
rs41641265	rs109170993	0.51	3.79	0.079	0.3	0.66	272772	-	NA	Block93
rs109412830	rs109170993	0.122	0.29	0.006	0.01	0.31	228666	-	NA	Block93
rs110742604	rs109170993	0.588	9.89	0.183	0.45	0.7	165633	-	NA	Block93
rs134716347	rs109170993	0.113	0.34	0.008	0.01	0.27	364931	-	NA	Block93
rs136248132	rs109170993	0.158	0.78	0.018	0.03	0.3	122387	-	NA	Block93
rs109330097	rs109170993	0.196	1.55	0.036	0.07	0.31	451927	-	NA	Block93
rs109147059	rs109170993	0.116	0.54	0.013	0.01	0.24	99863	-	NA	Block93
rs135612866	rs109170993	0.136	0.24	0.006	0.01	0.35	110050	-	Block91	Block93
rs29019515	rs109170993	0.354	0.98	0.021	0.09	0.58	26245	-	Block92	Block93
rs136129559	rs109170993	0.472	3	0.057	0.25	0.65	242483	-	Block90	Block93
rs110298176	rs109172090	1	61.48	0.747	0.96	1	15255	-	NA	Block35
rs136370224	rs109172090	0.182	0.9	0.024	0.04	0.32	468907	-	Block31	Block35
rs133886939	rs109172090	0.358	1.67	0.037	0.14	0.54	123142	-	Block34	Block35
rs109546773	rs109172090	0.181	1.11	0.025	0.05	0.31	256399	-	Block33	Block35
rs137115760	rs109172090	0.135	0.2	0.004	0.01	0.37	347247	-	Block32	Block35
rs136499021	rs109172090	0.209	1.14	0.027	0.06	0.35	462558	-	Block31	Block35
rs135908291	rs109172090	0.377	1.66	0.04	0.14	0.56	129829	-	Block34	Block35
rs133480685	rs109172090	0.209	1.14	0.027	0.06	0.35	461888	-	Block31	Block35
rs134837579	rs109172090	0.209	1.14	0.027	0.06	0.35	469695	-	Block31	Block35
rs136717535	rs109172090	0.003	0	0	-0.01	0.2	192777	-	NA	Block35
rs41663913	rs109172090	0.275	0.51	0.009	0.04	0.54	137093	-	Block34	Block35
rs137015467	rs109172090	0.239	1.64	0.041	0.09	0.37	255344	-	Block33	Block35
rs110102720	rs109172090	0.135	0.2	0.004	0.01	0.37	343435	-	Block32	Block35
rs135271755	rs109172090	0.09	0.28	0.006	0	0.23	2939	244.17	NA	Block35
rs134216028	rs109195644	0.594	2.78	0.067	0.31	0.77	187663	-	Block66	Block67
rs134196502	rs109195644	0.532	2.14	0.055	0.24	0.73	148780	-	NA	Block67
rs137220740	rs109195644	0.084	0.06	0.001	0	0.38	335622	-	NA	Block67
rs109876362	rs109195644	0.928	6.43	0.107	0.68	0.98	360165	-	NA	Block67
rs110783689	rs109195644	0.02	0	0	0	0.44	141066	-	NA	Block67
rs109746796	rs109195644	0.607	7.27	0.189	0.43	0.75	218955	-	Block65	Block67
rs135605200	rs109195644	0.594	2.78	0.067	0.31	0.77	194036	-	Block66	Block67
rs135834852	rs109195644	0.24	0.37	0.008	0.03	0.52	349769	-	NA	Block67
rs41723206	rs109195644	0.128	0.16	0.003	0.01	0.39	155636	-	NA	Block67
rs41646468	rs109195644	0.278	0.54	0.015	0.04	0.53	394089	-	Block63	Block67
rs137673447	rs109195644	0.509	3.21	0.074	0.28	0.69	67950	-	NA	Block67
rs135735125	rs109195644	0.583	2.56	0.063	0.29	0.77	139063	-	NA	Block67
rs133385125	rs109195644	0.64	7.88	0.202	0.46	0.77	218314	-	Block65	Block67
rs134273220	rs109195644	0.046	0.01	0	0	0.52	432755	-	NA	Block67
rs132797059	rs109195644	1	44.55	1	0.95	1	8858	262.3	Block67	Block67
rs137223442	rs109195644	0.152	0.18	0.005	0.01	0.42	421967	-	Block62	Block67
rs133752265	rs109195644	0.362	0.73	0.021	0.07	0.62	313652	-	NA	Block67
rs42092208	rs109195644	0.278	0.54	0.015	0.04	0.53	395692	-	Block63	Block67
rs109420945	rs109195644	0.284	0.34	0.007	0.03	0.6	168803	-	NA	Block67
rs133610255	rs109195644	0.278	0.54	0.015	0.04	0.53	392857	-	Block63	Block67
rs41589640	rs109195644	0.111	0.03	0.001	0.01	0.55	405199	-	Block63	Block67
rs41641940	rs109195644	0.381	1.08	0.024	0.1	0.61	223635	-	Block64	Block67
rs134178947	rs109195644	0.149	0.06	0.001	0.01	0.58	461591	-	NA	Block67
rs133686332	rs109195644	0.102	0.04	0.001	0.01	0.48	484227	-	NA	Block67
rs137620515	rs109195644	0.279	0.23	0.006	0.03	0.64	432749	-	Block62	Block67
rs133370437	rs109195644	0.292	0.62	0.013	0.05	0.55	213305	-	NA	Block67
rs132955599	rs109195644	0.381	1.08	0.024	0.1	0.61	224463	-	Block64	Block67
rs133558818	rs109195812	0.035	0.03	0	-0.01	0.21	160687	-	Block2	Block5
rs134824355	rs109195812	0.108	0.41	0.008	0.01	0.25	298032	-	NA	Block5
rs134799830	rs109195812	0.132	0.5	0.01	0.01	0.28	49118	-	Block4	Block5
rs109143678	rs109195812	0.971	83.19	0.918	0.93	1	101292	-	Block3	Block5
rs134252071	rs109195812	0.112	0.57	0.011	0.01	0.23	45659	-	NA	Block5
rs137183690	rs109195812	1	96.37	0.982	0.97	1	13600	915.73	Block5	Block5
rs136466665	rs109195812	0.256	0.34	0.005	0.03	0.55	234515	-	NA	Block5
rs135268935	rs109195812	0.066	0.09	0.002	0	0.25	115571	-	NA	Block5
rs109449589	rs109195812	0.981	89.5	0.954	0.95	1	51983	-	Block3	Block5
rs135761596	rs109195812	0.132	0.5	0.01	0.01	0.28	51261	-	Block4	Block5
rs136752598	rs109195812	0.003	0	0	-0.01	0.15	171800	-	Block2	Block5
rs109161738	rs109195812	1	96.37	0.982	0.97	1	33834	-	Block5	Block5
rs137284313	rs109195812	0.971	83.19	0.918	0.93	1	98385	-	Block3	Block5
rs135366958	rs109195812	0.046	0.09	0.002	-0.01	0.18	172799	-	NA	Block5
rs136062072	rs109195812	0.981	82.12	0.909	0.94	1	94880	-	Block3	Block5
rs109089109	rs109195812	1	96.37	0.982	0.97	1	32814	-	Block5	Block5
rs135507952	rs109208370	0.991	98	0.982	0.96	1	11437	328.63	Block119	Block119
rs110833729	rs109221817	0.078	0.3	0.006	0	0.2	135657	-	NA	Block21
rs43746848	rs109221817	0.51	9.96	0.186	0.39	0.61	75883	-	NA	Block21
rs135815881	rs109221817	0.026	0.03	0	-0.01	0.17	318416	-	NA	Block21
rs109689635	rs109221817	1	59.5	0.717	0.96	1	8460	-	Block20	Block21
rs110332445	rs109221817	0.098	0.25	0.005	0	0.26	8088	197.84	NA	Block21
rs109478134	rs109221817	0.774	27.7	0.445	0.68	0.85	9891	-	Block20	Block21
rs135153632	rs109221817	0.372	2.02	0.038	0.16	0.55	185986	-	NA	Block21
rs111008479	rs109268101	0.22	1.49	0.03	0.07	0.35	175990	-	Block173	Block174
rs135641774	rs109268101	0.22	1.49	0.03	0.07	0.35	180735	-	Block173	Block174
rs135880419	rs109268101	0.045	0.1	0.002	-0.01	0.17	495410	-	NA	Block174
rs109447328	rs109268101	1	102.33	1	0.98	1	5513	-	Block174	Block174
rs109107062	rs109268101	0.375	3.32	0.063	0.21	0.52	153516	-	Block173	Block174
rs110748308	rs109268101	1	102.33	1	0.98	1	6148	-	Block174	Block174
rs110350229	rs109268101	0.378	3.73	0.072	0.22	0.51	150646	-	Block173	Block174
rs110804863	rs109268101	0.22	1.49	0.03	0.07	0.35	174690	-	Block173	Block174
rs110179476	rs109268101	0.22	1.49	0.03	0.07	0.35	165019	-	Block173	Block174
rs109434802	rs109268101	1	102.33	1	0.98	1	4879	-	Block174	Block174
rs110796432	rs109268101	0.22	1.49	0.03	0.07	0.35	176689	-	Block173	Block174
rs109612499	rs109268101	1	102.33	1	0.98	1	2353	826.1	Block174	Block174
rs137235065	rs109268101	0.375	3.32	0.063	0.21	0.52	155469	-	Block173	Block174
rs108992629	rs109289367	1	43.14	0.535	0.95	1	12697	996.64	Block121	Block121
rs134216772	rs109289367	1	43.14	0.535	0.95	1	61623	-	Block121	Block121
rs134229733	rs109289367	1	102.26	1	0.98	1	46340	-	Block121	Block121
rs132962852	rs109289367	1	102.26	1	0.98	1	50319	-	Block121	Block121
rs110932216	rs109289367	0.089	0.24	0.005	0	0.24	450287	-	NA	Block121
rs135842047	rs109289367	0.323	3.98	0.078	0.19	0.44	447612	-	NA	Block121
rs42436727	rs109295856	0.971	24.81	0.466	0.87	1	44627	-	Block25	Block26
rs42436648	rs109295856	0.969	21.55	0.389	0.86	1	54784	-	Block24	Block26
rs136296091	rs109295856	1	0.77	0.015	0.12	0.99	107995	-	Block23	Block26
rs137072023	rs109295856	0.525	0.14	0.004	0.05	0.95	147889	-	NA	Block26
rs136271758	rs109295856	1	1.02	0.024	0.17	0.99	208666	-	NA	Block26
rs42437277	rs109295856	0.976	45.71	0.931	0.91	1	52782	-	Block24	Block26
rs136220719	rs109295856	0.476	0.11	0.003	0.04	0.95	135019	-	NA	Block26
rs43660742	rs109295856	0.421	0.8	0.017	0.09	0.69	200280	-	NA	Block26
rs42434510	rs109295856	0.847	4.55	0.081	0.56	0.95	125620	-	NA	Block26
rs133113680	rs109295856	0.614	0.25	0.008	0.06	0.96	52112	-	NA	Block26
rs109580858	rs109295856	1	0.77	0.015	0.12	0.99	111100	-	Block23	Block26
rs135061572	rs109295856	0.066	0.02	0	0	0.44	101506	-	NA	Block26
rs110305200	rs109295856	0.805	3.09	0.064	0.45	0.93	306267	-	NA	Block26
rs109050413	rs109295856	1	0.63	0.016	0.11	0.98	36027	163.45	NA	Block26
rs137132154	rs109295856	0.387	0.64	0.011	0.07	0.67	142186	-	NA	Block26
rs42436712	rs109295856	0.976	43.28	0.889	0.9	1	41816	-	Block25	Block26
rs134602916	rs109297039	1	39.12	0.54	0.94	1	25889	-	Block139	Block139
rs110941696	rs109297039	1	94.97	1	0.98	1	738	1788.18	Block139	Block139
rs136901559	rs109297039	1	94.97	1	0.98	1	4388	-	Block139	Block139
rs136300562	rs109297039	1	39.12	0.54	0.94	1	50825	-	Block139	Block139
rs109010207	rs109297039	1	94.97	1	0.98	1	6099	-	Block139	Block139
rs110041052	rs109297039	1	29.31	0.422	0.93	1	11656	-	Block139	Block139
rs110649433	rs109297039	1	50.94	0.609	0.96	1	5401	-	Block139	Block139
rs134440755	rs109297039	1	39.12	0.54	0.94	1	60398	-	Block139	Block139
rs109832210	rs109297039	0.017	0.01	0	-0.01	0.2	346243	-	NA	Block139
rs137190384	rs109297039	0.177	0.77	0.017	0.03	0.33	221344	-	NA	Block139
rs110577155	rs109297039	0.269	2.05	0.043	0.12	0.41	371461	-	NA	Block139
rs110837733	rs109297039	1	39.65	0.547	0.95	1	20209	-	Block139	Block139
rs133117799	rs109299840	0.036	0.04	0.001	-0.01	0.2	464539	-	NA	Block61
rs133687070	rs109299840	0.576	3.87	0.061	0.34	0.74	240571	-	NA	Block61
rs135400297	rs109299840	0.99	83.47	0.888	0.95	1	2170	496.22	Block61	Block61
rs109505632	rs109299840	1	77.5	0.83	0.97	1	4237	-	Block61	Block61
rs136194212	rs109299840	0.046	0.09	0.002	-0.01	0.18	91742	-	NA	Block61
rs110861483	rs109299840	0.009	0	0	-0.01	0.17	38988	-	NA	Block61
rs137395889	rs109299840	0.029	0.02	0	-0.01	0.2	32350	-	NA	Block61
rs135379207	rs109299840	0.073	0.1	0.002	0	0.27	264317	-	Block60	Block61
rs133689035	rs109299840	0.01	0	0	-0.01	0.24	173136	-	NA	Block61
rs109794604	rs109299840	0.073	0.1	0.002	0	0.27	262530	-	Block60	Block61
rs42092328	rs109299840	0.503	13.32	0.225	0.4	0.59	270732	-	NA	Block61
rs137692633	rs109310270	0.547	16.49	0.262	0.45	0.63	236497	-	NA	NA
rs110199267	rs109310270	0.488	4.14	0.062	0.3	0.64	137652	-	NA	NA
rs109662618	rs109310270	0.283	0.58	0.01	0.04	0.53	136745	34.35	NA	NA
rs136097891	rs109310270	0.21	2.03	0.039	0.09	0.32	474827	-	NA	NA
rs109090598	rs109330097	0.586	10.86	0.178	0.45	0.69	384389	44.72	NA	NA
rs136957735	rs109330097	0.307	4.18	0.073	0.18	0.42	402167	-	Block88	NA
rs109585354	rs109330097	0.594	18.25	0.292	0.49	0.68	474057	-	NA	NA
rs109786488	rs109330097	0.328	5.28	0.094	0.21	0.43	404138	-	Block88	NA
rs110056976	rs109330097	0.875	19.59	0.276	0.76	0.94	436052	-	NA	NA
rs110513814	rs109330097	0.895	20.48	0.287	0.78	0.95	446071	-	NA	NA
rs137765809	rs109330097	0.011	0	0	-0.01	0.18	479494	-	NA	NA
rs135348406	rs109330097	0.296	4.24	0.079	0.18	0.4	400561	-	Block88	NA
rs29027640	rs109330097	0.052	0.04	0.001	0	0.27	437021	-	NA	NA
rs109433158	rs109332326	0.114	0.47	0.012	0.01	0.25	382890	-	Block10	Block13
rs134017988	rs109332326	1	34.03	0.469	0.94	1	7033	524.14	Block13	Block13
rs136023259	rs109332326	0.125	0.19	0.003	0.01	0.35	333287	-	Block11	Block13
rs134378853	rs109332326	0.058	0.03	0.001	0	0.34	93534	-	NA	Block13
rs136631817	rs109332326	0.177	0.71	0.014	0.03	0.34	111142	-	Block12	Block13
rs135087343	rs109332326	0.336	0.66	0.02	0.06	0.59	323536	-	NA	Block13
rs134177975	rs109332326	0.118	0.16	0.003	0	0.35	335394	-	Block11	Block13
rs134139309	rs109332326	0.221	1.18	0.027	0.06	0.37	96357	-	Block12	Block13
rs41920936	rs109332326	0.238	0.43	0.01	0.03	0.49	424682	-	NA	Block13
rs134367027	rs109332326	0.009	0	0	-0.01	0.2	137075	-	NA	Block13
rs43496537	rs109332326	0.327	0.56	0.012	0.05	0.6	496295	-	NA	Block13
rs109143886	rs109332326	1	34.03	0.469	0.94	1	23156	-	Block13	Block13
rs137183188	rs109332326	0.088	0.28	0.008	0	0.22	202937	-	NA	Block13
rs110023776	rs109332326	0.114	0.47	0.012	0.01	0.25	380691	-	Block10	Block13
rs43496549	rs109332326	0.283	2.06	0.049	0.12	0.43	488114	-	NA	Block13
rs134559121	rs109332326	0.177	0.71	0.014	0.03	0.34	85113	-	NA	Block13
rs137326109	rs109337997	0.128	0.69	0.015	0.02	0.25	48346	19.09	NA	NA
rs134692984	rs109337997	0.105	0.41	0.009	0.01	0.24	63488	-	Block1	NA
rs137617728	rs109337997	0.105	0.44	0.01	0.01	0.23	71319	-	Block1	NA
rs136766930	rs109350200	0.566	8.24	0.165	0.42	0.68	491965	-	NA	Block136
rs41602450	rs109350200	0.016	0	0	-0.01	0.26	157901	-	NA	Block136
rs136394517	rs109350200	1	96.56	0.991	0.98	1	7247	110.38	Block136	Block136
rs110573587	rs109353976	1	35.44	0.573	0.93	1	13825	-	NA	Block166
rs133668509	rs109353976	1	58.16	0.98	0.96	1	45343	-	Block165	Block166
rs110865065	rs109353976	1	35.14	0.573	0.93	1	2278	-	NA	Block166
rs109385455	rs109353976	0.131	0.33	0.006	0.01	0.32	123587	-	NA	Block166
rs134173577	rs109353976	0.581	8.61	0.161	0.42	0.71	251760	-	NA	Block166
rs109537764	rs109353976	1	55.48	0.943	0.95	1	642	848.32	Block166	Block166
rs132978247	rs109353976	1	58.16	0.98	0.96	1	37974	-	Block165	Block166
rs110890947	rs109353976	1	40.71	0.671	0.94	1	3204	-	NA	Block166
rs41785538	rs109354201	0.085	0.17	0.003	0	0.26	126243	-	NA	Block158
rs137789368	rs109354201	1	91.69	0.957	0.97	1	9907	91.86	Block158	Block158
rs134378853	rs109382460	0.135	0.25	0.006	0.01	0.35	454578	-	NA	Block17
rs135047913	rs109382460	0.099	0.18	0.004	0	0.29	317733	-	Block14	Block17
rs109094399	rs109382460	1	71.93	1	0.97	1	6679	-	Block17	Block17
rs109332326	rs109382460	0.085	0.33	0.007	0	0.22	361044	-	Block13	Block17
rs110772590	rs109382460	1	71.93	1	0.97	1	2565	1439.55	Block17	Block17
rs43497423	rs109382460	0.026	0	0	0	0.43	18185	-	NA	Block17
rs110441494	rs109382460	1	71.93	1	0.97	1	13015	-	Block17	Block17
rs110905465	rs109382460	0.1	0.48	0.009	0.01	0.23	36717	-	Block16	Block17
rs136724823	rs109382460	0.236	1.35	0.022	0.07	0.39	351470	-	Block13	Block17
rs134017988	rs109382460	0.201	1.08	0.017	0.05	0.36	368077	-	Block13	Block17
rs134367027	rs109382460	0.245	1.32	0.026	0.08	0.41	498119	-	NA	Block17
rs133979477	rs109382460	0.257	1.24	0.022	0.08	0.43	272761	-	NA	Block17
rs110249659	rs109382460	1	71.93	1	0.97	1	9609	-	Block17	Block17
rs109144311	rs109382460	0.264	1.42	0.024	0.09	0.43	135394	-	NA	Block17
rs136631817	rs109382460	0.143	0.1	0.002	0.01	0.47	472186	-	Block12	Block17
rs109558628	rs109382460	0.085	0.33	0.007	0	0.22	356098	-	Block13	Block17
rs134139309	rs109382460	0.009	0	0	-0.01	0.21	457401	-	Block12	Block17
rs110880913	rs109382460	0.047	0.03	0.001	0	0.28	249671	-	NA	Block17
rs110228252	rs109382460	0.227	0.29	0.005	0.02	0.52	306165	-	Block14	Block17
rs110661129	rs109382460	0.168	0.59	0.01	0.02	0.34	113466	-	Block15	Block17
rs43439872	rs109382460	0.159	0.52	0.009	0.02	0.33	123250	-	Block15	Block17
rs136817567	rs109382460	0.168	0.59	0.01	0.02	0.34	112823	-	Block15	Block17
rs109611333	rs109382460	0.094	0.37	0.006	0	0.24	28979	-	Block16	Block17
rs136877327	rs109382460	0.191	0.72	0.012	0.03	0.37	157580	-	NA	Block17
rs110057848	rs109382460	1	71.93	1	0.97	1	11237	-	Block17	Block17
rs109655593	rs109382460	0.093	0.43	0.008	0	0.22	152651	-	NA	Block17
rs43020473	rs109382460	0.019	0.01	0	-0.01	0.24	60815	-	NA	Block17
rs109647300	rs109382460	1	71.93	1	0.97	1	11958	-	Block17	Block17
rs109980874	rs109382460	0.236	1.35	0.022	0.07	0.39	353309	-	Block13	Block17
rs109143886	rs109382460	0.201	1.08	0.017	0.05	0.36	384200	-	Block13	Block17
rs110049230	rs109382460	0.559	0.7	0.011	0.1	0.84	157267	-	NA	Block17
rs110785358	rs109382460	1	71.93	1	0.97	1	15583	-	Block17	Block17
rs109017026	rs109382460	0.214	0.44	0.007	0.03	0.45	144797	-	NA	Block17
rs134559121	rs109382460	0.143	0.1	0.002	0.01	0.47	446157	-	NA	Block17
rs41567288	rs109382460	0.094	0.37	0.006	0	0.24	48996	-	Block16	Block17
rs132854202	rs109382460	0.066	0.06	0.002	0	0.29	286908	-	NA	Block17
rs132928377	rs109382460	0.085	0.33	0.007	0	0.22	357699	-	Block13	Block17
rs43439867	rs109382460	0.165	0.54	0.009	0.02	0.34	121728	-	Block15	Block17
rs135434617	rs109382460	0.375	1.15	0.024	0.11	0.6	223841	-	NA	Block17
rs134173577	rs109385455	0.113	0.49	0.01	0.01	0.25	128173	27.0	NA	NA
rs109042430	rs109391258	1	98.79	1	0.98	1	2497	-	Block42	Block42
rs110255391	rs109391258	1	98.79	1	0.98	1	1679	895.14	Block42	Block42
rs135500412	rs109391258	0.084	0.25	0.005	0	0.22	24058	-	NA	Block42
rs134936445	rs109391258	0.231	1.76	0.036	0.09	0.36	254950	-	NA	Block42
rs132662027	rs109391258	1	98.79	1	0.98	1	3324	-	Block42	Block42
rs136787973	rs109401518	0.314	2.76	0.06	0.16	0.45	201869	-	Block155	Block157
rs109483499	rs109401518	0.19	0.48	0.012	0.02	0.39	38101	14.24	NA	Block157
rs132905363	rs109401518	0.377	4.71	0.1	0.24	0.5	204628	-	Block155	Block157
rs135784047	rs109401518	0.023	0.01	0	-0.01	0.25	463615	-	NA	Block157
rs133642444	rs109401518	0.101	0.17	0.004	0	0.3	455764	-	Block154	Block157
rs109798623	rs109401518	0.104	0.15	0.003	0	0.32	343892	-	NA	Block157
rs42248945	rs109401518	0.086	0.25	0.005	0	0.23	491834	-	Block153	Block157
rs109415140	rs109401518	0.206	0.62	0.014	0.03	0.4	77363	-	NA	Block157
rs133079892	rs109401518	0.276	1.16	0.024	0.08	0.46	416954	-	NA	Block157
rs132671408	rs109401518	0.231	0.61	0.011	0.04	0.44	92666	-	Block156	Block157
rs133854616	rs109401518	0.196	0.31	0.006	0.02	0.45	111422	-	Block156	Block157
rs42255762	rs109401518	0.298	1.89	0.038	0.12	0.45	196186	-	NA	Block157
rs109132908	rs109401518	0.101	0.17	0.004	0	0.3	456287	-	Block154	Block157
rs110832589	rs109403522	0.175	0.41	0.008	0.02	0.39	160031	-	NA	Block8
rs136037668	rs109403522	0.212	0.27	0.004	0.02	0.5	407544	-	NA	Block8
rs133755633	rs109403522	0.229	1.44	0.025	0.07	0.39	313267	-	Block7	Block8
rs43500460	rs109403522	0.196	0.09	0.002	0.02	0.63	51338	-	NA	Block8
rs42616057	rs109403522	0.39	0.86	0.012	0.09	0.64	377443	-	NA	Block8
rs110936142	rs109403522	1	55.73	1	0.96	1	2229	266.57	Block8	Block8
rs137200670	rs109403522	0.122	0.11	0.002	0.01	0.41	308025	-	Block7	Block8
rs133199482	rs109403522	0.173	0.48	0.009	0.02	0.37	88097	-	NA	Block8
rs108964753	rs109408013	0.09	0.14	0.003	0	0.28	230131	-	Block70	NA
rs109062599	rs109408013	0.427	7.27	0.15	0.3	0.53	316734	-	NA	NA
rs109595187	rs109408013	0.235	2.61	0.054	0.11	0.34	100259	-	Block72	NA
rs137166291	rs109408013	0.053	0.09	0.002	-0.01	0.21	148826	-	Block71	NA
rs134665186	rs109408013	0.233	0.14	0.005	0.02	0.63	383057	-	Block67	NA
rs109195644	rs109408013	0.233	0.14	0.005	0.02	0.63	442849	-	Block67	NA
rs110294617	rs109408013	0.21	1.07	0.02	0.05	0.36	259298	-	Block69	NA
rs132797059	rs109408013	0.233	0.14	0.005	0.02	0.63	451707	-	Block67	NA
rs134513303	rs109408013	0.33	0.78	0.02	0.07	0.57	96404	-	Block72	NA
rs109624291	rs109408013	0.155	0.15	0.004	0.01	0.45	365277	-	Block67	NA
rs41575222	rs109408013	0.173	0.58	0.01	0.02	0.35	315779	-	Block68	NA
rs110244102	rs109408013	0.233	0.14	0.005	0.02	0.63	376105	-	Block67	NA
rs135632417	rs109408013	0.009	0	0	-0.01	0.18	33003	172.41	NA	NA
rs136889946	rs109408013	0.173	0.58	0.01	0.02	0.35	326779	-	NA	NA
rs110086187	rs109408013	0.233	0.14	0.005	0.02	0.63	416837	-	Block67	NA
rs133730172	rs109408013	0.21	1.07	0.02	0.05	0.36	257025	-	Block69	NA
rs110120481	rs109408013	0.233	0.14	0.005	0.02	0.63	438280	-	Block67	NA
rs133048506	rs109408013	0.106	0.28	0.006	0	0.27	233539	-	NA	NA
rs41584900	rs109408013	0.223	1.21	0.022	0.06	0.38	242693	-	Block69	NA
rs132695179	rs109408013	0.074	0.12	0.002	0	0.25	75140	-	NA	NA
rs41255633	rs109408013	0.21	1.07	0.02	0.05	0.36	260466	-	Block69	NA
rs135838612	rs109408013	0.019	0.01	0	-0.01	0.19	146163	-	Block71	NA
rs136045492	rs109408013	0.173	0.65	0.012	0.03	0.34	265099	-	Block69	NA
rs134205836	rs109408013	0.05	0.13	0.002	-0.01	0.17	310324	-	Block68	NA
rs135914250	rs109408013	0.123	0.23	0.005	0.01	0.33	224472	-	Block70	NA
rs135025478	rs109412830	0.086	0.17	0.004	0	0.26	65373	-	NA	NA
rs134716347	rs109412830	0.062	0.02	0.001	0	0.39	136265	-	NA	NA
rs109330097	rs109412830	0.591	6.23	0.127	0.41	0.73	223261	-	NA	NA
rs41641265	rs109412830	0.092	0.04	0.001	0	0.45	44106	-	NA	NA
rs110203817	rs109412830	0.123	0.24	0.006	0.01	0.32	45080	-	NA	NA
rs43301046	rs109412830	0.232	1.05	0.025	0.06	0.4	111703	-	Block89	NA
rs136129559	rs109412830	0.46	6.1	0.142	0.3	0.6	13817	-	Block90	NA
rs134747088	rs109412830	0.36	4.76	0.111	0.22	0.49	14811	-	Block90	NA
rs135739202	rs109412830	0.203	0.53	0.012	0.03	0.41	95256	-	Block89	NA
rs43299827	rs109412830	0.149	0.05	0.001	0.01	0.64	8141	53.44	NA	NA
rs109132908	rs109415140	0.055	0.13	0.003	-0.01	0.18	378924	-	Block154	NA
rs132671408	rs109415140	0.134	0.73	0.015	0.02	0.26	15303	21.27	Block156	NA
rs42248945	rs109415140	0.163	0.64	0.013	0.02	0.32	414471	-	Block153	NA
rs42250221	rs109415140	0.04	0.06	0.001	-0.01	0.19	497234	-	NA	NA
rs133642444	rs109415140	0.055	0.13	0.003	-0.01	0.18	378401	-	Block154	NA
rs132905363	rs109415140	0.21	0.75	0.016	0.04	0.39	127265	-	Block155	NA
rs133079892	rs109415140	0.044	0.08	0.002	-0.01	0.18	339591	-	NA	NA
rs109798623	rs109415140	0.066	0.16	0.003	0	0.21	266529	-	NA	NA
rs135784047	rs109415140	0.092	0.31	0.007	0	0.23	386252	-	NA	NA
rs42255762	rs109415140	0.078	0.25	0.005	0	0.21	118823	-	NA	NA
rs133854616	rs109415140	0.113	0.27	0.006	0	0.29	34059	-	Block156	NA
rs136787973	rs109415140	0.22	0.9	0.021	0.05	0.39	124506	-	Block155	NA
rs42249017	rs109415140	0.116	0.43	0.008	0.01	0.26	430090	-	Block153	NA
rs134273220	rs109420945	0.041	0.08	0.001	-0.01	0.17	263952	-	NA	NA
rs109876362	rs109420945	0.072	0.2	0.004	0	0.21	191362	-	NA	NA
rs42092208	rs109420945	0.002	0	0	-0.01	0.2	226889	-	Block63	NA
rs133686332	rs109420945	0.103	0.42	0.008	0.01	0.23	315424	-	NA	NA
rs132955599	rs109420945	0.728	18.69	0.296	0.61	0.81	55660	-	Block64	NA
rs109746796	rs109420945	0.33	0.72	0.018	0.06	0.58	50152	-	Block65	NA
rs41641940	rs109420945	0.728	18.69	0.296	0.61	0.81	54832	-	Block64	NA
rs133212283	rs109420945	0.035	0.03	0.001	-0.01	0.21	370431	-	NA	NA
rs41646468	rs109420945	0.002	0	0	-0.01	0.2	225286	-	Block63	NA
rs133370437	rs109420945	0.822	28.05	0.415	0.73	0.89	44502	-	NA	NA
rs133385125	rs109420945	0.357	0.88	0.022	0.08	0.59	49511	-	Block65	NA
rs133610255	rs109420945	0.002	0	0	-0.01	0.2	224054	-	Block63	NA
rs133752265	rs109420945	0.006	0	0	-0.01	0.19	144849	-	NA	NA
rs137620515	rs109420945	0.006	0	0	-0.01	0.15	263946	-	Block62	NA
rs135605200	rs109420945	0.039	0.03	0.001	-0.01	0.22	25233	-	Block66	NA
rs41589640	rs109420945	0.04	0.08	0.002	-0.01	0.16	236396	-	Block63	NA
rs134178947	rs109420945	0.089	0.25	0.005	0	0.24	292788	-	NA	NA
rs134216028	rs109420945	0.039	0.03	0.001	-0.01	0.22	18860	441.48	Block66	NA
rs137223442	rs109420945	0.143	0.35	0.009	0.01	0.33	253164	-	Block62	NA
rs137220740	rs109420945	0.045	0.06	0.001	-0.01	0.2	166819	-	NA	NA
rs135834852	rs109420945	0.221	1.59	0.031	0.08	0.35	180966	-	NA	NA
rs43500460	rs109433158	0.152	0.84	0.016	0.03	0.29	285261	-	NA	Block10
rs110200051	rs109433158	0.073	0.09	0.002	0	0.29	202372	-	Block9	Block10
rs132751150	rs109433158	0.221	0.07	0.002	0.02	0.78	214447	-	Block8	Block10
rs133199482	rs109433158	0.109	0.05	0.001	0.01	0.47	322020	-	NA	Block10
rs109126534	rs109433158	0.147	0.02	0.001	0.02	0.77	218160	-	Block8	Block10
rs109925268	rs109433158	0.073	0.09	0.002	0	0.29	188169	-	Block9	Block10
rs41920936	rs109433158	0.071	0.07	0.001	0	0.3	41792	12.38	NA	Block10
rs43496549	rs109433158	0.036	0.03	0.001	-0.01	0.21	105224	-	NA	Block10
rs109580074	rs109433158	0.147	0.02	0.001	0.02	0.77	212007	-	Block8	Block10
rs109403522	rs109433158	0.147	0.02	0.001	0.02	0.77	233923	-	Block8	Block10
rs110235458	rs109433158	0.073	0.09	0.002	0	0.29	176705	-	Block9	Block10
rs109150219	rs109433158	0.073	0.09	0.002	0	0.29	200368	-	Block9	Block10
rs110218812	rs109433158	0.027	0.02	0	-0.01	0.2	155204	-	NA	Block10
rs43496537	rs109433158	0.033	0.02	0	-0.01	0.24	113405	-	NA	Block10
rs110936142	rs109433158	0.147	0.02	0.001	0.02	0.77	236152	-	Block8	Block10
rs110832589	rs109433158	0.134	0.11	0.002	0.01	0.44	393954	-	NA	Block10
rs109169001	rs109433158	0.147	0.02	0.001	0.02	0.77	210598	-	Block8	Block10
rs135641774	rs109434802	0.22	1.49	0.03	0.07	0.35	175856	-	Block173	Block174
rs135880419	rs109434802	0.045	0.1	0.002	-0.01	0.17	490531	-	NA	Block174
rs110748308	rs109434802	1	102.33	1	0.98	1	1269	-	Block174	Block174
rs110796432	rs109434802	0.22	1.49	0.03	0.07	0.35	171810	-	Block173	Block174
rs137235065	rs109434802	0.375	3.32	0.063	0.21	0.52	150590	-	Block173	Block174
rs110804863	rs109434802	0.22	1.49	0.03	0.07	0.35	169811	-	Block173	Block174
rs110350229	rs109434802	0.378	3.73	0.072	0.22	0.51	145767	-	Block173	Block174
rs109107062	rs109434802	0.375	3.32	0.063	0.21	0.52	148637	-	Block173	Block174
rs110179476	rs109434802	0.22	1.49	0.03	0.07	0.35	160140	-	Block173	Block174
rs109447328	rs109434802	1	102.33	1	0.98	1	634	860.12	Block174	Block174
rs111008479	rs109434802	0.22	1.49	0.03	0.07	0.35	171111	-	Block173	Block174
rs135563078	rs109439477	0.456	3.21	0.062	0.25	0.62	210685	-	Block144	Block145
rs110231451	rs109439477	0.246	0.42	0.008	0.03	0.51	63544	92.48	NA	Block145
rs136857602	rs109439477	0.462	3.34	0.064	0.26	0.62	285832	-	Block144	Block145
rs109479738	rs109439477	0.609	7.84	0.133	0.45	0.73	301969	-	Block143	Block145
rs110219324	rs109439477	0.469	3.53	0.066	0.27	0.63	289293	-	Block144	Block145
rs111018334	rs109439477	0.016	0.01	0	-0.01	0.18	318941	-	Block142	Block145
rs109922571	rs109439477	0.543	10.57	0.198	0.42	0.65	463829	-	Block140	Block145
rs136152121	rs109439477	0.507	9.65	0.179	0.38	0.61	480425	-	Block140	Block145
rs109457909	rs109439477	0.449	5.15	0.095	0.29	0.58	157735	-	NA	Block145
rs137094986	rs109439477	0.501	4.99	0.089	0.33	0.64	341958	-	Block141	Block145
rs134069903	rs109439477	0.503	3.83	0.073	0.3	0.66	178056	-	NA	Block145
rs29016375	rs109439477	0.469	3.53	0.066	0.27	0.63	291320	-	Block144	Block145
rs41638571	rs109439477	0.501	4.99	0.089	0.33	0.64	339797	-	Block141	Block145
rs136507021	rs109439477	0.666	9.84	0.166	0.51	0.78	197931	-	NA	Block145
rs110962391	rs109439477	0.104	0.16	0.003	0	0.31	324236	-	Block142	Block145
rs109692752	rs109439477	0.462	3.34	0.064	0.26	0.62	284299	-	Block144	Block145
rs110711827	rs109439477	0.49	9.45	0.178	0.37	0.6	435516	-	Block140	Block145
rs110596898	rs109439477	0.668	16.74	0.274	0.55	0.76	350405	-	Block140	Block145
rs137270275	rs109439477	0.55	5.78	0.097	0.37	0.69	311364	-	Block143	Block145
rs109770037	rs109439477	0.49	9.45	0.178	0.37	0.6	421022	-	Block140	Block145
rs43291678	rs109446127	0.13	0.34	0.006	0.01	0.31	57172	-	Block54	Block55
rs133489815	rs109446127	0.13	0.34	0.006	0.01	0.31	57824	-	Block54	Block55
rs43291683	rs109446127	0.054	0.05	0.001	0	0.26	58420	-	Block54	Block55
rs42421731	rs109446127	0.003	0	0	-0.01	0.22	459411	-	NA	Block55
rs109937591	rs109446127	0.144	0.1	0.002	0.01	0.49	496786	-	NA	Block55
rs137591743	rs109446127	0.123	0.18	0.003	0.01	0.35	322818	-	NA	Block55
rs43140279	rs109446127	0.603	2.08	0.034	0.27	0.8	121530	-	NA	Block55
rs135111266	rs109446127	0.419	2.98	0.053	0.22	0.58	84872	-	Block53	Block55
rs110683989	rs109446127	0.037	0.03	0	-0.01	0.24	97489	-	NA	Block55
rs43291020	rs109446127	0.656	2.31	0.041	0.31	0.84	191729	-	NA	Block55
rs43051918	rs109446127	0.644	2.16	0.037	0.29	0.83	152989	-	NA	Block55
rs42678241	rs109446127	1	74.94	1	0.97	1	8156	188.74	Block55	Block55
rs136575343	rs109446127	0.519	4.34	0.079	0.32	0.67	89338	-	Block53	Block55
rs109031573	rs109446539	0.7	14.34	0.226	0.57	0.8	201043	-	Block19	NA
rs132893841	rs109446539	0.534	8.83	0.149	0.4	0.65	187448	-	Block19	NA
rs134986630	rs109446539	0.684	13.74	0.218	0.55	0.78	230534	-	Block19	NA
rs109448914	rs109446539	0.684	13.74	0.218	0.55	0.78	287625	-	Block19	NA
rs137354095	rs109446539	0.668	13.17	0.211	0.53	0.77	337016	-	Block19	NA
rs109449014	rs109446539	0.501	10.23	0.161	0.38	0.61	162853	56.17	Block19	NA
rs137609089	rs109446539	0.695	13.94	0.218	0.56	0.8	172992	-	Block19	NA
rs110186893	rs109446539	0.684	13.74	0.218	0.55	0.78	279735	-	Block19	NA
rs109692702	rs109446539	0.7	14.34	0.226	0.57	0.8	206636	-	Block19	NA
rs109727000	rs109446539	0.684	13.74	0.218	0.55	0.78	296111	-	Block19	NA
rs109751397	rs109446539	0.439	1.34	0.026	0.14	0.66	482633	-	NA	NA
rs133349286	rs109446539	0.684	13.74	0.218	0.55	0.78	259050	-	Block19	NA
rs110394483	rs109446539	0.684	13.74	0.218	0.55	0.78	306477	-	Block19	NA
rs134332648	rs109446539	0.668	13.17	0.211	0.53	0.77	290470	-	Block19	NA
rs136446930	rs109446539	0.684	13.74	0.218	0.55	0.78	228514	-	Block19	NA
rs134997588	rs109446539	0.534	8.83	0.149	0.4	0.65	178630	-	Block19	NA
rs135443467	rs109446539	0.668	13.17	0.211	0.53	0.77	270896	-	Block19	NA
rs137186176	rs109446539	0.684	13.74	0.218	0.55	0.78	255607	-	Block19	NA
rs135670994	rs109446539	0.684	13.74	0.218	0.55	0.78	315917	-	Block19	NA
rs136472705	rs109446539	0.684	13.74	0.218	0.55	0.78	236392	-	Block19	NA
rs137743133	rs109446650	0.014	0.01	0	-0.01	0.18	66900	-	NA	Block137
rs136394517	rs109446650	0.022	0.01	0	-0.01	0.24	156156	-	Block136	Block137
rs42359968	rs109446650	1	78.42	1	0.98	1	5034	-	Block137	Block137
rs41602450	rs109446650	0.042	0.06	0.001	-0.01	0.2	306810	-	NA	Block137
rs109350200	rs109446650	0.011	0	0	-0.01	0.23	148909	-	Block136	Block137
rs42359953	rs109446650	1	78.42	1	0.98	1	3145	504.69	Block137	Block137
rs135641774	rs109447328	0.22	1.49	0.03	0.07	0.35	175222	-	Block173	Block174
rs110804863	rs109447328	0.22	1.49	0.03	0.07	0.35	169177	-	Block173	Block174
rs111008479	rs109447328	0.22	1.49	0.03	0.07	0.35	170477	-	Block173	Block174
rs110748308	rs109447328	1	102.33	1	0.98	1	635	570.95	Block174	Block174
rs109107062	rs109447328	0.375	3.32	0.063	0.21	0.52	148003	-	Block173	Block174
rs137235065	rs109447328	0.375	3.32	0.063	0.21	0.52	149956	-	Block173	Block174
rs110179476	rs109447328	0.22	1.49	0.03	0.07	0.35	159506	-	Block173	Block174
rs110796432	rs109447328	0.22	1.49	0.03	0.07	0.35	171176	-	Block173	Block174
rs110350229	rs109447328	0.378	3.73	0.072	0.22	0.51	145133	-	Block173	Block174
rs135880419	rs109447328	0.045	0.1	0.002	-0.01	0.17	489897	-	NA	Block174
rs109615702	rs109448914	0.523	9.28	0.179	0.39	0.64	373537	-	Block18	Block19
rs109382460	rs109448914	0.523	9.28	0.179	0.39	0.64	391786	-	Block17	Block19
rs109751397	rs109448914	0.363	0.53	0.008	0.05	0.65	195008	-	NA	Block19
rs134332648	rs109448914	1	82.98	0.988	0.97	1	2845	2109.72	Block19	Block19
rs43492204	rs109448914	0.18	0.77	0.016	0.03	0.34	386791	-	NA	Block19
rs110057848	rs109448914	0.523	9.28	0.179	0.39	0.64	403023	-	Block17	Block19
rs109805933	rs109448914	0.523	9.28	0.179	0.39	0.64	339007	-	Block18	Block19
rs137354095	rs109448914	1	82.98	0.988	0.97	1	49391	-	Block19	Block19
rs137183417	rs109448914	0.245	0.7	0.011	0.04	0.45	220634	-	NA	Block19
rs109647300	rs109448914	0.523	9.28	0.179	0.39	0.64	403744	-	Block17	Block19
rs109705822	rs109448914	0.523	9.28	0.179	0.39	0.64	378737	-	Block18	Block19
rs110905465	rs109448914	0.061	0.1	0.003	0	0.23	428503	-	Block16	Block19
rs110249659	rs109448914	0.523	9.28	0.179	0.39	0.64	401395	-	Block17	Block19
rs110718277	rs109448914	0.523	9.28	0.179	0.39	0.64	344643	-	Block18	Block19
rs43497423	rs109448914	0.145	0.86	0.016	0.03	0.27	409971	-	NA	Block19
rs135670994	rs109448914	1	85.47	1	0.98	1	28292	-	Block19	Block19
rs43020473	rs109448914	0.007	0	0	-0.01	0.18	452601	-	NA	Block19
rs135061782	rs109448914	0.523	9.28	0.179	0.39	0.64	356094	-	Block18	Block19
rs109756952	rs109448914	0.523	9.28	0.179	0.39	0.64	369953	-	Block18	Block19
rs110785358	rs109448914	0.523	9.28	0.179	0.39	0.64	407369	-	Block17	Block19
rs110394483	rs109448914	1	85.47	1	0.98	1	18852	-	Block19	Block19
rs110772590	rs109448914	0.523	9.28	0.179	0.39	0.64	394351	-	Block17	Block19
rs109094399	rs109448914	0.523	9.28	0.179	0.39	0.64	398465	-	Block17	Block19
rs109595393	rs109448914	0.523	9.28	0.179	0.39	0.64	372761	-	Block18	Block19
rs110441494	rs109448914	0.523	9.28	0.179	0.39	0.64	404801	-	Block17	Block19
rs109727000	rs109448914	1	85.47	1	0.98	1	8486	-	Block19	Block19
rs135955637	rs109448914	0.563	10.18	0.198	0.43	0.68	331115	-	Block18	Block19
rs109611333	rs109448914	0.076	0.13	0.003	0	0.26	420765	-	Block16	Block19
rs41567288	rs109448914	0.076	0.13	0.003	0	0.26	440782	-	Block16	Block19
rs109039020	rs109448914	0.563	10.18	0.198	0.43	0.68	335815	-	Block18	Block19
rs109031573	rs109449014	0.986	53.44	0.698	0.93	1	38190	-	Block19	Block19
rs110394483	rs109449014	0.986	54.18	0.707	0.93	1	143624	-	Block19	Block19
rs137609089	rs109449014	1	54.81	0.701	0.96	1	10139	311.51	Block19	Block19
rs109756952	rs109449014	0.564	8.5	0.151	0.41	0.69	494725	-	Block18	Block19
rs135443467	rs109449014	0.986	54.94	0.716	0.93	1	108043	-	Block19	Block19
rs109615702	rs109449014	0.564	8.5	0.151	0.41	0.69	498309	-	Block18	Block19
rs135670994	rs109449014	0.986	54.18	0.707	0.93	1	153064	-	Block19	Block19
rs135061782	rs109449014	0.564	8.5	0.151	0.41	0.69	480866	-	Block18	Block19
rs136446930	rs109449014	0.986	54.18	0.707	0.93	1	65661	-	Block19	Block19
rs137186176	rs109449014	0.986	54.18	0.707	0.93	1	92754	-	Block19	Block19
rs109448914	rs109449014	0.986	54.18	0.707	0.93	1	124772	-	Block19	Block19
rs110186893	rs109449014	0.986	54.18	0.707	0.93	1	116882	-	Block19	Block19
rs137183417	rs109449014	0.135	0.28	0.005	0.01	0.33	345406	-	NA	Block19
rs134332648	rs109449014	0.986	54.94	0.716	0.93	1	127617	-	Block19	Block19
rs134997588	rs109449014	0.886	44.77	0.64	0.81	0.94	15777	-	Block19	Block19
rs135955637	rs109449014	0.591	8.85	0.158	0.44	0.71	455887	-	Block18	Block19
rs136472705	rs109449014	0.986	54.18	0.707	0.93	1	73539	-	Block19	Block19
rs109692702	rs109449014	0.986	53.44	0.698	0.93	1	43783	-	Block19	Block19
rs109039020	rs109449014	0.591	8.85	0.158	0.44	0.71	460587	-	Block18	Block19
rs110718277	rs109449014	0.564	8.5	0.151	0.41	0.69	469415	-	Block18	Block19
rs109751397	rs109449014	0.271	0.39	0.006	0.03	0.56	319780	-	NA	Block19
rs134986630	rs109449014	0.986	54.18	0.707	0.93	1	67681	-	Block19	Block19
rs132893841	rs109449014	0.886	44.77	0.64	0.81	0.94	24595	-	Block19	Block19
rs109595393	rs109449014	0.564	8.5	0.151	0.41	0.69	497533	-	Block18	Block19
rs133349286	rs109449014	0.986	54.18	0.707	0.93	1	96197	-	Block19	Block19
rs109805933	rs109449014	0.564	8.5	0.151	0.41	0.69	463779	-	Block18	Block19
rs109727000	rs109449014	0.986	54.18	0.707	0.93	1	133258	-	Block19	Block19
rs137354095	rs109449014	0.986	54.94	0.716	0.93	1	174163	-	Block19	Block19
rs137284313	rs109449589	0.991	91.37	0.963	0.96	1	46402	-	Block3	Block3
rs134824355	rs109449589	0.106	0.38	0.008	0.01	0.24	246049	-	NA	Block3
rs136752598	rs109449589	0.029	0.02	0	-0.01	0.24	119817	-	Block2	Block3
rs136466665	rs109449589	0.388	0.75	0.011	0.08	0.65	182532	-	NA	Block3
rs135366958	rs109449589	0.035	0.05	0.001	-0.01	0.17	120816	-	NA	Block3
rs135268935	rs109449589	0.115	0.26	0.005	0	0.29	63588	-	NA	Block3
rs136062072	rs109449589	1	90.63	0.954	0.97	1	42897	546.11	Block3	Block3
rs109143678	rs109449589	0.991	91.37	0.963	0.96	1	49309	-	Block3	Block3
rs133558818	rs109449589	0.062	0.1	0.002	0	0.23	108704	-	Block2	Block3
rs109010207	rs109457909	0.511	8.93	0.18	0.38	0.62	423767	-	Block139	NA
rs110596898	rs109457909	0.584	14.82	0.262	0.47	0.68	192670	-	Block140	NA
rs134440755	rs109457909	0.458	3.24	0.078	0.26	0.61	478066	-	Block139	NA
rs110711827	rs109457909	0.557	10	0.198	0.43	0.66	277781	-	Block140	NA
rs110730566	rs109457909	0.519	9.15	0.182	0.39	0.63	366569	-	Block140	NA
rs109692752	rs109457909	0.335	3.02	0.071	0.18	0.47	126564	-	Block144	NA
rs110837733	rs109457909	0.435	2.93	0.072	0.23	0.59	437877	-	Block139	NA
rs109297039	rs109457909	0.511	8.93	0.18	0.38	0.62	417668	-	Block139	NA
rs137270275	rs109457909	0.369	5.21	0.092	0.24	0.48	153629	-	Block143	NA
rs109479738	rs109457909	0.414	7	0.13	0.29	0.52	144234	-	Block143	NA
rs109509942	rs109457909	0.503	8.71	0.178	0.37	0.61	387930	-	Block139	NA
rs110093570	rs109457909	0.503	8.71	0.178	0.37	0.61	402364	-	Block139	NA
rs109638820	rs109457909	0.511	8.93	0.18	0.38	0.62	415687	-	Block139	NA
rs135563078	rs109457909	0.309	2.54	0.06	0.15	0.44	52950	-	Block144	NA
rs134642888	rs109457909	0.511	8.93	0.18	0.38	0.62	384657	-	Block139	NA
rs134069903	rs109457909	0.372	3.72	0.084	0.22	0.5	20321	148.65	NA	NA
rs109758595	rs109457909	0.519	9.15	0.182	0.39	0.63	373728	-	Block140	NA
rs109770037	rs109457909	0.557	10	0.198	0.43	0.66	263287	-	Block140	NA
rs137094986	rs109457909	0.393	5.25	0.116	0.26	0.51	184223	-	Block141	NA
rs109922571	rs109457909	0.556	11.34	0.218	0.43	0.66	306094	-	Block140	NA
rs110041052	rs109457909	0.705	6.81	0.145	0.51	0.83	429324	-	Block139	NA
rs136300562	rs109457909	0.458	3.24	0.078	0.26	0.61	468493	-	Block139	NA
rs136901559	rs109457909	0.511	8.93	0.18	0.38	0.62	422056	-	Block139	NA
rs110219324	rs109457909	0.323	2.89	0.066	0.17	0.45	131558	-	Block144	NA
rs110649433	rs109457909	0.212	2.03	0.04	0.09	0.32	423069	-	Block139	NA
rs110962391	rs109457909	0.013	0.01	0	-0.01	0.15	166501	-	Block142	NA
rs136507021	rs109457909	0.989	63.12	0.775	0.94	1	40196	-	NA	NA
rs136857602	rs109457909	0.335	3.02	0.071	0.18	0.47	128097	-	Block144	NA
rs134602916	rs109457909	0.458	3.24	0.078	0.26	0.61	443557	-	Block139	NA
rs136152121	rs109457909	0.519	9.15	0.182	0.39	0.63	322690	-	Block140	NA
rs41638571	rs109457909	0.393	5.25	0.116	0.26	0.51	182062	-	Block141	NA
rs110941696	rs109457909	0.511	8.93	0.18	0.38	0.62	418406	-	Block139	NA
rs29016375	rs109457909	0.323	2.89	0.066	0.17	0.45	133585	-	Block144	NA
rs111018334	rs109457909	0.126	0.62	0.013	0.01	0.25	161206	-	Block142	NA
rs135282100	rs109474992	0.064	0.06	0.001	0	0.27	199545	-	NA	NA
rs135276818	rs109474992	0.062	0.18	0.004	0	0.19	274069	-	NA	NA
rs136397618	rs109474992	0.333	2.15	0.034	0.15	0.49	181590	-	NA	NA
rs42046244	rs109474992	0.022	0.01	0	-0.01	0.25	346624	-	NA	NA
rs135911881	rs109474992	0.318	1.04	0.019	0.08	0.53	123510	5.0	NA	NA
rs43746848	rs109478134	0.198	0.94	0.021	0.04	0.35	65992	37.25	NA	Block20
rs135153632	rs109478134	0.396	1.82	0.032	0.16	0.58	176095	-	NA	Block20
rs135815881	rs109478134	0.079	0.07	0.001	0	0.33	308525	-	NA	Block20
rs110833729	rs109478134	0.034	0.04	0.001	-0.01	0.19	125766	-	NA	Block20
rs110711827	rs109479738	0.816	21.96	0.321	0.71	0.89	133547	-	Block140	Block143
rs134602916	rs109479738	0.685	7.93	0.132	0.51	0.81	299323	-	Block139	Block143
rs109297039	rs109479738	0.749	19.7	0.294	0.64	0.83	273434	-	Block139	Block143
rs109770037	rs109479738	0.816	21.96	0.321	0.71	0.89	119053	-	Block140	Block143
rs41638571	rs109479738	0.454	12.49	0.204	0.36	0.54	37828	-	Block141	Block143
rs110596898	rs109479738	0.816	27.37	0.389	0.72	0.89	48436	-	Block140	Block143
rs137270275	rs109479738	0.952	72.25	0.808	0.9	0.98	9395	1139.02	Block143	Block143
rs134642888	rs109479738	0.749	19.7	0.294	0.64	0.83	240423	-	Block139	Block143
rs136300562	rs109479738	0.685	7.93	0.132	0.51	0.81	324259	-	Block139	Block143
rs109638820	rs109479738	0.749	19.7	0.294	0.64	0.83	271453	-	Block139	Block143
rs110730566	rs109479738	0.761	19.97	0.297	0.65	0.84	222335	-	Block140	Block143
rs109758595	rs109479738	0.761	19.97	0.297	0.65	0.84	229494	-	Block140	Block143
rs110962391	rs109479738	0.344	5.96	0.096	0.23	0.45	22267	-	Block142	Block143
rs110837733	rs109479738	0.659	7.37	0.124	0.48	0.79	293643	-	Block139	Block143
rs136901559	rs109479738	0.749	19.7	0.294	0.64	0.83	277822	-	Block139	Block143
rs137094986	rs109479738	0.454	12.49	0.204	0.36	0.54	39989	-	Block141	Block143
rs136152121	rs109479738	0.761	19.97	0.297	0.65	0.84	178456	-	Block140	Block143
rs109509942	rs109479738	0.736	19.18	0.29	0.62	0.82	243696	-	Block139	Block143
rs111018334	rs109479738	0.288	3.05	0.053	0.15	0.41	16972	-	Block142	Block143
rs110649433	rs109479738	0.64	24.99	0.353	0.55	0.72	278835	-	Block139	Block143
rs110041052	rs109479738	0.598	4.62	0.079	0.38	0.75	285090	-	Block139	Block143
rs134440755	rs109479738	0.685	7.93	0.132	0.51	0.81	333832	-	Block139	Block143
rs137190384	rs109479738	0.311	5.51	0.093	0.2	0.41	494778	-	NA	Block143
rs110093570	rs109479738	0.736	19.18	0.29	0.62	0.82	258130	-	Block139	Block143
rs109010207	rs109479738	0.749	19.7	0.294	0.64	0.83	279533	-	Block139	Block143
rs110941696	rs109479738	0.749	19.7	0.294	0.64	0.83	274172	-	Block139	Block143
rs109922571	rs109479738	0.736	19.18	0.29	0.62	0.82	161860	-	Block140	Block143
rs136787973	rs109483499	0.233	0.92	0.024	0.05	0.4	163768	-	Block155	NA
rs109132908	rs109483499	0.049	0.1	0.002	-0.01	0.18	418186	-	Block154	NA
rs109798623	rs109483499	0.01	0	0	-0.01	0.16	305791	-	NA	NA
rs109415140	rs109483499	0.925	67.88	0.819	0.87	0.96	39262	83.6	NA	NA
rs42255762	rs109483499	0.075	0.21	0.004	0	0.21	158085	-	NA	NA
rs132905363	rs109483499	0.275	1.26	0.029	0.08	0.45	166527	-	Block155	NA
rs133079892	rs109483499	0.034	0.05	0.001	-0.01	0.16	378853	-	NA	NA
rs135784047	rs109483499	0.081	0.27	0.006	0	0.21	425514	-	NA	NA
rs132671408	rs109483499	0.111	0.45	0.01	0.01	0.24	54565	-	Block156	NA
rs133642444	rs109483499	0.049	0.1	0.002	-0.01	0.18	417663	-	Block154	NA
rs133854616	rs109483499	0.09	0.17	0.004	0	0.27	73321	-	Block156	NA
rs42249017	rs109483499	0.029	0.03	0.001	-0.01	0.19	469352	-	Block153	NA
rs42248945	rs109483499	0.142	0.46	0.009	0.01	0.31	453733	-	Block153	NA
rs110600691	rs109494821	0.048	0.12	0.002	-0.01	0.17	353015	-	Block81	Block83
rs134475968	rs109494821	0.738	27.76	0.412	0.64	0.81	11286	-	Block82	Block83
rs109550669	rs109494821	0.048	0.12	0.002	-0.01	0.17	361048	-	Block81	Block83
rs136082720	rs109494821	0.738	27.76	0.412	0.64	0.81	8904	465.07	Block82	Block83
rs136331927	rs109494821	0.539	13.39	0.215	0.43	0.63	20460	-	Block82	Block83
rs134554095	rs109494821	0.738	27.76	0.412	0.64	0.81	21632	-	Block82	Block83
rs132908072	rs109500167	0.514	5.96	0.115	0.35	0.64	301352	-	Block50	NA
rs133607690	rs109500167	0.154	0.79	0.016	0.03	0.29	94767	-	Block51	NA
rs133961677	rs109500167	0.649	21.65	0.341	0.55	0.73	27601	55.33	NA	NA
rs136448183	rs109500167	0.67	5.68	0.111	0.46	0.81	492128	-	NA	NA
rs134087871	rs109500167	0.888	10.58	0.188	0.72	0.96	237113	-	NA	NA
rs134877305	rs109500167	0.154	0.79	0.016	0.03	0.29	77692	-	Block51	NA
rs133838739	rs109500167	0.065	0.12	0.002	0	0.22	108283	-	Block51	NA
rs135258723	rs109500167	0.154	0.79	0.016	0.03	0.29	92209	-	Block51	NA
rs134569397	rs109500167	0.514	5.96	0.115	0.35	0.64	298786	-	Block50	NA
rs137539122	rs109500167	0.695	5.87	0.115	0.48	0.83	290777	-	Block50	NA
rs42092328	rs109505632	0.56	14.55	0.232	0.45	0.65	266495	-	NA	Block61
rs133687070	rs109505632	0.614	3.77	0.058	0.37	0.78	236334	-	NA	Block61
rs137395889	rs109505632	0.04	0.06	0.001	-0.01	0.19	28113	20.18	NA	Block61
rs133689035	rs109505632	0.036	0.03	0	-0.01	0.24	168899	-	NA	Block61
rs136194212	rs109505632	0.026	0.03	0.001	-0.01	0.17	87505	-	NA	Block61
rs110861483	rs109505632	0.053	0.11	0.002	-0.01	0.19	34751	-	NA	Block61
rs133117799	rs109505632	0.038	0.03	0.001	-0.01	0.22	460302	-	NA	Block61
rs109794604	rs109505632	0.107	0.26	0.004	0	0.28	258293	-	Block60	Block61
rs135379207	rs109505632	0.107	0.26	0.004	0	0.28	260080	-	Block60	Block61
rs136129559	rs109507276	0.51	4.64	0.09	0.32	0.67	233009	-	Block90	Block93
rs43299827	rs109507276	0.02	0.01	0	-0.01	0.17	227333	-	NA	Block93
rs42297733	rs109507276	0.298	0.7	0.014	0.05	0.54	25553	-	Block92	Block93
rs110742604	rs109507276	0.809	16.25	0.259	0.68	0.89	156159	-	NA	Block93
rs134320464	rs109507276	0.222	0.5	0.011	0.03	0.45	101742	-	Block91	Block93
rs135739202	rs109507276	0.048	0.06	0.001	-0.01	0.22	314448	-	Block89	Block93
rs43301046	rs109507276	0.043	0.08	0.002	-0.01	0.18	330895	-	Block89	Block93
rs136248132	rs109507276	0.121	0.68	0.014	0.02	0.24	112913	-	NA	Block93
rs29019515	rs109507276	0.422	1.21	0.023	0.13	0.65	16771	-	Block92	Block93
rs109147059	rs109507276	0.08	0.24	0.005	0	0.22	90389	-	NA	Block93
rs134747088	rs109507276	0.467	4.83	0.096	0.29	0.61	234003	-	Block90	Block93
rs110203817	rs109507276	0.465	1.58	0.03	0.17	0.68	264272	-	NA	Block93
rs109651664	rs109507276	0.339	3.88	0.071	0.2	0.47	167759	-	NA	Block93
rs134716347	rs109507276	0.045	0.05	0.001	-0.01	0.23	355457	-	NA	Block93
rs41641265	rs109507276	0.48	2.66	0.052	0.25	0.66	263298	-	NA	Block93
rs109330097	rs109507276	0.227	1.66	0.037	0.08	0.36	442453	-	NA	Block93
rs135612866	rs109507276	0.222	0.5	0.011	0.03	0.45	100576	-	Block91	Block93
rs109412830	rs109507276	0.151	0.61	0.012	0.02	0.31	219192	-	NA	Block93
rs135025478	rs109507276	0.398	0.81	0.014	0.08	0.66	284565	-	NA	Block93
rs137402327	rs109507276	0.432	1.29	0.024	0.14	0.66	15138	54.27	Block92	Block93
rs110041052	rs109509942	1	28.68	0.414	0.93	1	41394	-	Block139	Block139
rs109832210	rs109509942	0.029	0.02	0	-0.01	0.2	375981	-	NA	Block139
rs137190384	rs109509942	0.183	0.8	0.018	0.03	0.34	251082	-	NA	Block139
rs134440755	rs109509942	1	38.25	0.529	0.94	1	90136	-	Block139	Block139
rs110649433	rs109509942	0.973	46.59	0.588	0.91	1	35139	-	Block139	Block139
rs109638820	rs109509942	1	90.36	0.98	0.97	1	27757	-	Block139	Block139
rs110837733	rs109509942	1	38.76	0.536	0.94	1	49947	-	Block139	Block139
rs109297039	rs109509942	1	90.36	0.98	0.97	1	29738	-	Block139	Block139
rs110577155	rs109509942	0.258	1.84	0.039	0.1	0.4	401199	-	NA	Block139
rs136901559	rs109509942	1	90.36	0.98	0.97	1	34126	-	Block139	Block139
rs110093570	rs109509942	1	94.99	1	0.98	1	14434	2271.42	Block139	Block139
rs136300562	rs109509942	1	38.25	0.529	0.94	1	80563	-	Block139	Block139
rs110941696	rs109509942	1	90.36	0.98	0.97	1	30476	-	Block139	Block139
rs134602916	rs109509942	1	38.25	0.529	0.94	1	55627	-	Block139	Block139
rs109010207	rs109509942	1	90.36	0.98	0.97	1	35837	-	Block139	Block139
rs133668509	rs109537764	0.98	53.29	0.924	0.92	1	44701	-	Block165	Block166
rs132978247	rs109537764	0.98	53.29	0.924	0.92	1	37332	-	Block165	Block166
rs134173577	rs109537764	0.58	9.16	0.17	0.43	0.7	251118	-	NA	Block166
rs110865065	rs109537764	0.978	34.85	0.581	0.89	1	1636	1061.69	NA	Block166
rs110890947	rs109537764	1	43.9	0.712	0.94	1	2562	-	NA	Block166
rs110573587	rs109537764	0.955	32.84	0.554	0.86	0.99	13183	-	NA	Block166
rs109385455	rs109537764	0.103	0.23	0.004	0	0.29	122945	-	NA	Block166
rs110106836	rs109540393	1	102.13	1	0.98	1	1812	-	Block79	Block79
rs133497537	rs109540393	1	83.68	0.899	0.97	1	6640	-	Block79	Block79
rs137223181	rs109540393	1	90.69	0.948	0.97	1	5016	-	Block79	Block79
rs134716555	rs109540393	1	99.58	0.991	0.98	1	1050	468.68	Block79	Block79
rs110734601	rs109540393	0.086	0.18	0.004	0	0.25	141603	-	NA	Block79
rs135691800	rs109540393	1	90.69	0.948	0.97	1	2523	-	Block79	Block79
rs134158852	rs109540393	1	83.68	0.899	0.97	1	9855	-	Block79	Block79
rs134837579	rs109546773	0.536	12.42	0.227	0.42	0.63	213296	-	Block31	Block33
rs110102720	rs109546773	0.629	5.63	0.118	0.43	0.77	87036	233.04	Block32	Block33
rs137115760	rs109546773	0.629	5.63	0.118	0.43	0.77	90848	-	Block32	Block33
rs110873441	rs109546773	0.163	0.58	0.012	0.02	0.33	476242	-	Block30	Block33
rs136499021	rs109546773	0.536	12.42	0.227	0.42	0.63	206159	-	Block31	Block33
rs136370224	rs109546773	0.468	10.47	0.21	0.36	0.56	212508	-	Block31	Block33
rs134080565	rs109546773	0.221	1.02	0.021	0.05	0.38	478787	-	Block30	Block33
rs110729058	rs109546773	0.27	2.23	0.042	0.12	0.4	368101	-	NA	Block33
rs133138164	rs109546773	0.519	12.36	0.24	0.41	0.61	294472	-	NA	Block33
rs133480685	rs109546773	0.536	12.42	0.227	0.42	0.63	205489	-	Block31	Block33
rs134278308	rs109550669	0.14	0.69	0.015	0.02	0.27	210651	-	Block80	Block81
rs136344290	rs109550669	0.14	0.69	0.015	0.02	0.27	190938	-	Block80	Block81
rs135313376	rs109550669	0.7	7.42	0.127	0.51	0.82	169766	17.6	NA	Block81
rs110532113	rs109551426	0.076	0.21	0.004	0	0.21	3370	7.86	NA	NA
rs134252071	rs109551426	0.326	5.3	0.105	0.21	0.43	383673	-	NA	NA
rs109059680	rs109551426	0.03	0.03	0.001	-0.01	0.18	157095	-	Block6	NA
rs109089109	rs109551426	0.079	0.16	0.003	0	0.24	370828	-	Block5	NA
rs109143678	rs109551426	0.082	0.15	0.003	0	0.25	439306	-	Block3	NA
rs109161738	rs109551426	0.079	0.16	0.003	0	0.24	371848	-	Block5	NA
rs109195812	rs109551426	0.073	0.13	0.002	0	0.24	338014	-	Block5	NA
rs133558818	rs109551426	0.054	0.07	0.001	0	0.23	498701	-	Block2	NA
rs134799830	rs109551426	0.102	0.48	0.009	0.01	0.22	387132	-	Block4	NA
rs137284313	rs109551426	0.082	0.15	0.003	0	0.25	436399	-	Block3	NA
rs109449589	rs109551426	0.103	0.25	0.005	0	0.27	389997	-	Block3	NA
rs109743520	rs109551426	0.043	0.07	0.001	-0.01	0.19	158865	-	NA	NA
rs135761596	rs109551426	0.102	0.48	0.009	0.01	0.22	389275	-	Block4	NA
rs135268935	rs109551426	0.099	0.37	0.008	0	0.23	453585	-	NA	NA
rs133855958	rs109551426	0.034	0.03	0.001	-0.01	0.21	336723	-	Block5	NA
rs137183690	rs109551426	0.079	0.16	0.003	0	0.24	351614	-	Block5	NA
rs110317037	rs109551426	0.008	0	0	-0.01	0.16	162776	-	NA	NA
rs110318728	rs109551426	0.089	0.21	0.004	0	0.25	316531	-	Block5	NA
rs136062072	rs109551426	0.088	0.18	0.003	0	0.26	432894	-	Block3	NA
rs110762589	rs109551426	0.22	0.92	0.018	0.05	0.39	250945	-	NA	NA
rs41658565	rs109551426	0.007	0	0	-0.01	0.17	142248	-	Block6	NA
rs133831515	rs109554367	1	26.84	0.444	0.92	1	420568	-	Block131	Block132
rs136987243	rs109554367	1	26.84	0.444	0.92	1	403222	-	Block131	Block132
rs136448542	rs109554367	1	10.1	0.136	0.83	1	353247	-	Block132	Block132
rs137258514	rs109554367	1	26.84	0.444	0.92	1	481532	-	Block131	Block132
rs133705416	rs109554367	1	12.56	0.17	0.86	1	342663	-	Block132	Block132
rs134880273	rs109554367	1	34.53	0.616	0.93	1	348489	-	Block132	Block132
rs137452442	rs109554367	1	10.1	0.136	0.83	1	340404	391.87	Block132	Block132
rs133223192	rs109554367	1	12.56	0.17	0.86	1	360887	-	NA	Block132
rs134199012	rs109556316	0.664	1.76	0.042	0.26	0.86	205581	9.14	NA	Block124
rs135654651	rs109556316	0.067	0.1	0.002	0	0.25	303308	-	NA	Block124
rs109332326	rs109558628	1	74.03	1	0.97	1	4946	-	Block13	Block13
rs110023776	rs109558628	0.114	0.47	0.012	0.01	0.25	385637	-	Block10	Block13
rs109143886	rs109558628	1	34.03	0.469	0.94	1	28102	-	Block13	Block13
rs41920936	rs109558628	0.238	0.43	0.01	0.03	0.49	429628	-	NA	Block13
rs136631817	rs109558628	0.177	0.71	0.014	0.03	0.34	116088	-	Block12	Block13
rs132928377	rs109558628	1	74.03	1	0.97	1	1601	657.69	Block13	Block13
rs134177975	rs109558628	0.118	0.16	0.003	0	0.35	340340	-	Block11	Block13
rs134367027	rs109558628	0.009	0	0	-0.01	0.2	142021	-	NA	Block13
rs134378853	rs109558628	0.058	0.03	0.001	0	0.34	98480	-	NA	Block13
rs136023259	rs109558628	0.125	0.19	0.003	0.01	0.35	338233	-	Block11	Block13
rs134139309	rs109558628	0.221	1.18	0.027	0.06	0.37	101303	-	Block12	Block13
rs134017988	rs109558628	1	34.03	0.469	0.94	1	11979	-	Block13	Block13
rs137183188	rs109558628	0.088	0.28	0.008	0	0.22	207883	-	NA	Block13
rs43496549	rs109558628	0.283	2.06	0.049	0.12	0.43	493060	-	NA	Block13
rs135087343	rs109558628	0.336	0.66	0.02	0.06	0.59	328482	-	NA	Block13
rs109433158	rs109558628	0.114	0.47	0.012	0.01	0.25	387836	-	Block10	Block13
rs134559121	rs109558628	0.177	0.71	0.014	0.03	0.34	90059	-	NA	Block13
rs136448542	rs109576367	1	9.71	0.133	0.83	1	378472	-	Block132	Block132
rs110407852	rs109576367	1	50.86	0.956	0.95	1	17784	-	Block132	Block132
rs133831515	rs109576367	1	26.23	0.434	0.91	1	445793	-	Block131	Block132
rs137452442	rs109576367	1	9.71	0.133	0.83	1	365629	-	Block132	Block132
rs109554367	rs109576367	1	52.39	0.978	0.95	1	25225	-	Block132	Block132
rs41607589	rs109576367	1	50.86	0.956	0.95	1	10670	1120.44	Block132	Block132
rs133705416	rs109576367	1	12.1	0.167	0.85	1	367888	-	Block132	Block132
rs136987243	rs109576367	1	26.23	0.434	0.91	1	428447	-	Block131	Block132
rs134880273	rs109576367	1	33.65	0.602	0.92	1	373714	-	Block132	Block132
rs136449023	rs109576367	1	50.86	0.956	0.95	1	20924	-	Block132	Block132
rs133223192	rs109576367	1	12.1	0.167	0.85	1	386112	-	NA	Block132
rs110832589	rs109580074	0.175	0.41	0.008	0.02	0.39	181947	-	NA	Block8
rs109126534	rs109580074	1	55.73	1	0.96	1	6153	-	Block8	Block8
rs133199482	rs109580074	0.173	0.48	0.009	0.02	0.37	110013	-	NA	Block8
rs137200670	rs109580074	0.122	0.11	0.002	0.01	0.41	329941	-	Block7	Block8
rs133755633	rs109580074	0.229	1.44	0.025	0.07	0.39	335183	-	Block7	Block8
rs42616057	rs109580074	0.39	0.86	0.012	0.09	0.64	399359	-	NA	Block8
rs109403522	rs109580074	1	55.73	1	0.96	1	21916	-	Block8	Block8
rs43500460	rs109580074	0.196	0.09	0.002	0.02	0.63	73254	-	NA	Block8
rs132751150	rs109580074	1	38.4	0.691	0.93	1	2440	419.28	Block8	Block8
rs110936142	rs109580074	1	55.73	1	0.96	1	24145	-	Block8	Block8
rs136037668	rs109580074	0.212	0.27	0.004	0.02	0.5	429460	-	NA	Block8
rs135049100	rs109580858	0.187	0.31	0.007	0.02	0.44	426449	-	Block22	Block23
rs42434510	rs109580858	0.307	0.82	0.012	0.06	0.54	14520	20.75	NA	Block23
rs136271758	rs109580858	0.021	0.01	0	-0.01	0.21	97566	-	NA	Block23
rs136532513	rs109580858	0.194	0.25	0.006	0.02	0.47	412888	-	Block22	Block23
rs136220719	rs109580858	0.663	0.24	0.006	0.06	0.96	23919	-	NA	Block23
rs135358752	rs109580858	0.187	0.31	0.007	0.02	0.44	450710	-	Block22	Block23
rs132944227	rs109580858	0.187	0.31	0.007	0.02	0.44	463991	-	Block22	Block23
rs43660742	rs109580858	0.156	0.18	0.004	0.01	0.44	89180	-	NA	Block23
rs134164484	rs109580858	0.136	0.16	0.004	0.01	0.4	459916	-	Block22	Block23
rs110305200	rs109580858	0.202	0.33	0.006	0.02	0.46	195167	-	NA	Block23
rs137132154	rs109580858	0.097	0.04	0.001	0	0.47	31086	-	NA	Block23
rs137072023	rs109580858	0.452	0.11	0.003	0.04	0.95	36789	-	NA	Block23
rs109494821	rs109585354	0.276	4.25	0.072	0.16	0.38	449355	-	Block83	NA
rs110590154	rs109585354	0.272	4.02	0.068	0.16	0.38	435288	-	Block83	NA
rs110665854	rs109585354	1	46.15	0.588	0.95	1	81213	-	Block85	NA
rs109138055	rs109585354	1	46.15	0.588	0.95	1	88580	-	Block85	NA
rs134554095	rs109585354	0.489	10.12	0.171	0.37	0.59	470987	-	Block82	NA
rs133183983	rs109585354	0.792	35.62	0.491	0.71	0.86	38823	-	Block87	NA
rs110882211	rs109585354	0.557	14.53	0.243	0.45	0.65	113440	-	NA	NA
rs109812987	rs109585354	0.987	54.84	0.639	0.93	1	42032	-	Block87	NA
rs135902382	rs109585354	0.104	0.36	0.006	0	0.25	61556	-	NA	NA
rs135190137	rs109585354	0.255	3.66	0.063	0.14	0.36	425896	-	NA	NA
rs137765809	rs109585354	0.091	0.22	0.004	0	0.25	5437	366.84	NA	NA
rs133901034	rs109585354	0.022	0.01	0	-0.01	0.21	378812	-	Block84	NA
rs42022983	rs109585354	0.756	14.21	0.204	0.61	0.85	146277	-	NA	NA
rs109799698	rs109585354	1	26.37	0.346	0.92	1	67119	-	Block86	NA
rs110026756	rs109585354	1	29	0.375	0.93	1	68278	-	Block86	NA
rs132773806	rs109585354	1	26.37	0.346	0.92	1	55657	-	Block87	NA
rs136331927	rs109585354	0.638	20.12	0.319	0.54	0.72	469815	-	Block82	NA
rs110250169	rs109585354	0.789	17.93	0.267	0.66	0.88	73517	-	NA	NA
rs136910092	rs109585354	0.318	1.89	0.034	0.13	0.48	207767	-	NA	NA
rs110424738	rs109585354	0.264	3.73	0.063	0.15	0.37	434217	-	Block83	NA
rs134475968	rs109585354	0.489	10.12	0.171	0.37	0.59	460641	-	Block82	NA
rs137501393	rs109585354	1	26.37	0.346	0.92	1	52781	-	Block87	NA
rs110910099	rs109585354	0.276	4.25	0.072	0.16	0.38	432083	-	Block83	NA
rs137128385	rs109585354	0.076	0.14	0.003	0	0.24	366716	-	Block84	NA
rs136082720	rs109585354	0.489	10.12	0.171	0.37	0.59	458259	-	Block82	NA
rs136612475	rs109591642	0.186	0.69	0.014	0.03	0.35	489463	-	NA	Block162
rs136171089	rs109591642	0.104	0.11	0.002	0	0.35	93419	-	Block161	Block162
rs135280212	rs109591642	1	70.08	0.784	0.96	1	13226	77.48	Block162	Block162
rs136348761	rs109591642	0.076	0.06	0.001	0	0.33	97326	-	Block161	Block162
rs133281630	rs109591642	0.104	0.11	0.002	0	0.35	102230	-	Block161	Block162
rs134993911	rs109591642	0.076	0.06	0.001	0	0.33	98281	-	Block161	Block162
rs135324126	rs109591642	0.076	0.06	0.001	0	0.33	94391	-	Block161	Block162
rs134871858	rs109591642	0.076	0.06	0.001	0	0.33	88279	-	Block161	Block162
rs136517057	rs109591642	0.29	2.83	0.048	0.15	0.42	149891	-	NA	Block162
rs110294617	rs109595187	0.126	0.4	0.007	0.01	0.29	159039	-	Block69	Block72
rs109624291	rs109595187	0.04	0.01	0	0	0.33	265018	-	Block67	Block72
rs110783689	rs109595187	0.026	0.03	0.001	-0.01	0.16	483656	-	NA	Block72
rs109195644	rs109595187	0.798	3.03	0.054	0.44	0.93	342590	-	Block67	Block72
rs134205836	rs109595187	0.098	0.45	0.009	0.01	0.22	210065	-	Block68	Block72
rs134196502	rs109595187	0.376	3.31	0.061	0.21	0.52	491370	-	NA	Block72
rs108964753	rs109595187	0.012	0	0	-0.01	0.24	129872	-	Block70	Block72
rs41723206	rs109595187	0.027	0.02	0	-0.01	0.21	498226	-	NA	Block72
rs133730172	rs109595187	0.126	0.4	0.007	0.01	0.29	156766	-	Block69	Block72
rs41255633	rs109595187	0.126	0.4	0.007	0.01	0.29	160207	-	Block69	Block72
rs110244102	rs109595187	0.798	3.03	0.054	0.44	0.93	275846	-	Block67	Block72
rs135838612	rs109595187	0.226	1.83	0.034	0.09	0.35	45904	166.27	Block71	Block72
rs136045492	rs109595187	0.086	0.17	0.003	0	0.26	164840	-	Block69	Block72
rs109062599	rs109595187	0.114	0.51	0.01	0.01	0.24	216475	-	NA	Block72
rs134665186	rs109595187	0.798	3.03	0.054	0.44	0.93	282798	-	Block67	Block72
rs110086187	rs109595187	0.798	3.03	0.054	0.44	0.93	316578	-	Block67	Block72
rs132797059	rs109595187	0.798	3.03	0.054	0.44	0.93	351448	-	Block67	Block72
rs135914250	rs109595187	0.174	0.4	0.009	0.02	0.38	124213	-	Block70	Block72
rs133048506	rs109595187	0.149	0.53	0.011	0.02	0.31	133280	-	NA	Block72
rs41584900	rs109595187	0.125	0.4	0.007	0.01	0.28	142434	-	Block69	Block72
rs41575222	rs109595187	0.836	15.81	0.225	0.7	0.92	215520	-	Block68	Block72
rs137673447	rs109595187	0.501	3.77	0.073	0.3	0.66	410540	-	NA	Block72
rs110120481	rs109595187	0.798	3.03	0.054	0.44	0.93	338021	-	Block67	Block72
rs135735125	rs109595187	0.368	3.39	0.062	0.21	0.51	481653	-	NA	Block72
rs137166291	rs109595187	0.171	1.08	0.021	0.04	0.3	48567	-	Block71	Block72
rs136889946	rs109595187	0.836	15.81	0.225	0.7	0.92	226520	-	NA	Block72
rs110905465	rs109595393	0.1	0.48	0.009	0.01	0.23	55742	-	Block16	Block18
rs134559121	rs109595393	0.143	0.1	0.002	0.01	0.47	465182	-	NA	Block18
rs110785358	rs109595393	1	71.93	1	0.97	1	34608	-	Block17	Block18
rs136724823	rs109595393	0.236	1.35	0.022	0.07	0.39	370495	-	Block13	Block18
rs136631817	rs109595393	0.143	0.1	0.002	0.01	0.47	491211	-	Block12	Block18
rs110772590	rs109595393	1	71.93	1	0.97	1	21590	-	Block17	Block18
rs109647300	rs109595393	1	71.93	1	0.97	1	30983	-	Block17	Block18
rs135047913	rs109595393	0.099	0.18	0.004	0	0.29	336758	-	Block14	Block18
rs134139309	rs109595393	0.009	0	0	-0.01	0.21	476426	-	Block12	Block18
rs133979477	rs109595393	0.257	1.24	0.022	0.08	0.43	291786	-	NA	Block18
rs110228252	rs109595393	0.227	0.29	0.005	0.02	0.52	325190	-	Block14	Block18
rs136817567	rs109595393	0.168	0.59	0.01	0.02	0.34	131848	-	Block15	Block18
rs109558628	rs109595393	0.085	0.33	0.007	0	0.22	375123	-	Block13	Block18
rs109144311	rs109595393	0.264	1.42	0.024	0.09	0.43	154419	-	NA	Block18
rs109655593	rs109595393	0.093	0.43	0.008	0	0.22	171676	-	NA	Block18
rs134017988	rs109595393	0.201	1.08	0.017	0.05	0.36	387102	-	Block13	Block18
rs43020473	rs109595393	0.019	0.01	0	-0.01	0.24	79840	-	NA	Block18
rs109094399	rs109595393	1	71.93	1	0.97	1	25704	-	Block17	Block18
rs43439867	rs109595393	0.165	0.54	0.009	0.02	0.34	140753	-	Block15	Block18
rs110441494	rs109595393	1	71.93	1	0.97	1	32040	-	Block17	Block18
rs109611333	rs109595393	0.094	0.37	0.006	0	0.24	48004	-	Block16	Block18
rs43439872	rs109595393	0.159	0.52	0.009	0.02	0.33	142275	-	Block15	Block18
rs41567288	rs109595393	0.094	0.37	0.006	0	0.24	68021	-	Block16	Block18
rs43497423	rs109595393	0.026	0	0	0	0.43	37210	-	NA	Block18
rs109017026	rs109595393	0.214	0.44	0.007	0.03	0.45	163822	-	NA	Block18
rs134378853	rs109595393	0.135	0.25	0.006	0.01	0.35	473603	-	NA	Block18
rs135434617	rs109595393	0.375	1.15	0.024	0.11	0.6	242866	-	NA	Block18
rs110057848	rs109595393	1	71.93	1	0.97	1	30262	-	Block17	Block18
rs43492204	rs109595393	0.114	0.19	0.004	0	0.32	14030	-	NA	Block18
rs109980874	rs109595393	0.236	1.35	0.022	0.07	0.39	372334	-	Block13	Block18
rs136877327	rs109595393	0.191	0.72	0.012	0.03	0.37	176605	-	NA	Block18
rs110880913	rs109595393	0.047	0.03	0.001	0	0.28	268696	-	NA	Block18
rs110249659	rs109595393	1	71.93	1	0.97	1	28634	-	Block17	Block18
rs110049230	rs109595393	0.559	0.7	0.011	0.1	0.84	176292	-	NA	Block18
rs109143886	rs109595393	0.201	1.08	0.017	0.05	0.36	403225	-	Block13	Block18
rs109705822	rs109595393	1	71.93	1	0.97	1	5976	-	Block18	Block18
rs109332326	rs109595393	0.085	0.33	0.007	0	0.22	380069	-	Block13	Block18
rs110661129	rs109595393	0.168	0.59	0.01	0.02	0.34	132491	-	Block15	Block18
rs132928377	rs109595393	0.085	0.33	0.007	0	0.22	376724	-	Block13	Block18
rs132854202	rs109595393	0.066	0.06	0.002	0	0.29	305933	-	NA	Block18
rs109382460	rs109595393	1	71.93	1	0.97	1	19025	-	Block17	Block18
rs109615702	rs109595393	1	71.93	1	0.97	1	776	1439.55	Block18	Block18
rs133130626	rs109602761	0.902	26.57	0.54	0.79	0.96	5752	-	Block105	Block106
rs134229785	rs109602761	0.01	0	0	-0.01	0.2	467105	-	NA	Block106
rs135597257	rs109602761	0.251	1.4	0.037	0.08	0.41	378730	-	Block102	Block106
rs133538786	rs109602761	0.902	26.57	0.54	0.79	0.96	25693	-	Block105	Block106
rs43301401	rs109602761	0.024	0.01	0	-0.01	0.27	54071	-	Block104	Block106
rs135001652	rs109602761	0.917	48.01	0.827	0.85	0.96	74781	-	Block103	Block106
rs136517939	rs109602761	0.086	0.22	0.005	0	0.25	235844	-	NA	Block106
rs133325919	rs109602761	1	31.28	0.593	0.92	1	798	518.09	Block105	Block106
rs132662480	rs109602761	0.157	0.34	0.008	0.01	0.39	436756	-	Block102	Block106
rs110560670	rs109602761	0.122	0.38	0.009	0.01	0.29	185791	-	NA	Block106
rs137487540	rs109602761	0.157	0.34	0.008	0.01	0.39	438010	-	Block102	Block106
rs43301837	rs109602761	0.153	0.12	0.003	0.01	0.48	42258	-	Block104	Block106
rs133742196	rs109602761	0.917	48.01	0.827	0.85	0.96	78016	-	Block103	Block106
rs133698332	rs109602761	0.154	0.69	0.019	0.02	0.3	333278	-	Block102	Block106
rs109017026	rs109611333	0.153	0.24	0.005	0.01	0.39	115818	-	NA	Block16
rs109332326	rs109611333	0.052	0.08	0.002	-0.01	0.22	332065	-	Block13	Block16
rs134017988	rs109611333	0.178	0.13	0.002	0.01	0.52	339098	-	Block13	Block16
rs110049230	rs109611333	0.819	0.53	0.017	0.1	0.97	128288	-	NA	Block16
rs135047913	rs109611333	0.002	0	0	-0.01	0.27	288754	-	Block14	Block16
rs43020473	rs109611333	0.14	0.27	0.006	0.01	0.35	31836	-	NA	Block16
rs109980874	rs109611333	0.08	0.03	0.001	0	0.46	324330	-	Block13	Block16
rs134139309	rs109611333	0.179	0.54	0.012	0.02	0.37	428422	-	Block12	Block16
rs110880913	rs109611333	0.153	0.23	0.006	0.01	0.4	220692	-	NA	Block16
rs136817567	rs109611333	0.045	0.01	0	0	0.44	83844	-	Block15	Block16
rs134367027	rs109611333	0.171	0.11	0.002	0.01	0.54	469140	-	NA	Block16
rs134559121	rs109611333	0.246	0.81	0.018	0.05	0.45	417178	-	NA	Block16
rs110228252	rs109611333	0.037	0.01	0	0	0.44	277186	-	Block14	Block16
rs109143886	rs109611333	0.178	0.13	0.002	0.01	0.52	355221	-	Block13	Block16
rs133979477	rs109611333	0.264	0.37	0.007	0.03	0.55	243782	-	NA	Block16
rs136877327	rs109611333	0.002	0	0	0	0.41	128601	-	NA	Block16
rs41567288	rs109611333	1	60.13	1	0.97	1	20017	-	Block16	Block16
rs136724823	rs109611333	0.08	0.03	0.001	0	0.46	322491	-	Block13	Block16
rs132854202	rs109611333	0.197	0.44	0.01	0.02	0.42	257929	-	NA	Block16
rs109144311	rs109611333	0.096	0.12	0.002	0	0.32	106415	-	NA	Block16
rs132928377	rs109611333	0.052	0.08	0.002	-0.01	0.22	328720	-	Block13	Block16
rs109655593	rs109611333	0.876	31.66	0.62	0.78	0.94	123672	-	NA	Block16
rs134378853	rs109611333	0.03	0	0	0	0.41	425599	-	NA	Block16
rs109558628	rs109611333	0.052	0.08	0.002	-0.01	0.22	327119	-	Block13	Block16
rs135434617	rs109611333	0.062	0.04	0.001	0	0.33	194862	-	NA	Block16
rs110905465	rs109611333	1	39.27	0.661	0.94	1	7738	126.09	Block16	Block16
rs43439872	rs109611333	0.093	0.04	0.001	0	0.46	94271	-	Block15	Block16
rs43439867	rs109611333	0.109	0.05	0.001	0.01	0.47	92749	-	Block15	Block16
rs110661129	rs109611333	0.045	0.01	0	0	0.44	84487	-	Block15	Block16
rs136631817	rs109611333	0.246	0.81	0.018	0.05	0.45	443207	-	Block12	Block16
rs110796432	rs109612499	0.22	1.49	0.03	0.07	0.35	174336	-	Block173	Block174
rs135641774	rs109612499	0.22	1.49	0.03	0.07	0.35	178382	-	Block173	Block174
rs109107062	rs109612499	0.375	3.32	0.063	0.21	0.52	151163	-	Block173	Block174
rs111008479	rs109612499	0.22	1.49	0.03	0.07	0.35	173637	-	Block173	Block174
rs110804863	rs109612499	0.22	1.49	0.03	0.07	0.35	172337	-	Block173	Block174
rs110179476	rs109612499	0.22	1.49	0.03	0.07	0.35	162666	-	Block173	Block174
rs109434802	rs109612499	1	102.33	1	0.98	1	2526	942.12	Block174	Block174
rs110748308	rs109612499	1	102.33	1	0.98	1	3795	-	Block174	Block174
rs137235065	rs109612499	0.375	3.32	0.063	0.21	0.52	153116	-	Block173	Block174
rs109447328	rs109612499	1	102.33	1	0.98	1	3160	-	Block174	Block174
rs110350229	rs109612499	0.378	3.73	0.072	0.22	0.51	148293	-	Block173	Block174
rs135880419	rs109612499	0.045	0.1	0.002	-0.01	0.17	493057	-	NA	Block174
rs133979477	rs109615702	0.257	1.24	0.022	0.08	0.43	291010	-	NA	Block18
rs43492204	rs109615702	0.114	0.19	0.004	0	0.32	13254	-	NA	Block18
rs110772590	rs109615702	1	71.93	1	0.97	1	20814	-	Block17	Block18
rs109655593	rs109615702	0.093	0.43	0.008	0	0.22	170900	-	NA	Block18
rs136877327	rs109615702	0.191	0.72	0.012	0.03	0.37	175829	-	NA	Block18
rs110441494	rs109615702	1	71.93	1	0.97	1	31264	-	Block17	Block18
rs109143886	rs109615702	0.201	1.08	0.017	0.05	0.36	402449	-	Block13	Block18
rs136631817	rs109615702	0.143	0.1	0.002	0.01	0.47	490435	-	Block12	Block18
rs136724823	rs109615702	0.236	1.35	0.022	0.07	0.39	369719	-	Block13	Block18
rs41567288	rs109615702	0.094	0.37	0.006	0	0.24	67245	-	Block16	Block18
rs109094399	rs109615702	1	71.93	1	0.97	1	24928	-	Block17	Block18
rs110228252	rs109615702	0.227	0.29	0.005	0.02	0.52	324414	-	Block14	Block18
rs109144311	rs109615702	0.264	1.42	0.024	0.09	0.43	153643	-	NA	Block18
rs132854202	rs109615702	0.066	0.06	0.002	0	0.29	305157	-	NA	Block18
rs134378853	rs109615702	0.135	0.25	0.006	0.01	0.35	472827	-	NA	Block18
rs109705822	rs109615702	1	71.93	1	0.97	1	5200	1439.55	Block18	Block18
rs43439872	rs109615702	0.159	0.52	0.009	0.02	0.33	141499	-	Block15	Block18
rs134559121	rs109615702	0.143	0.1	0.002	0.01	0.47	464406	-	NA	Block18
rs109017026	rs109615702	0.214	0.44	0.007	0.03	0.45	163046	-	NA	Block18
rs43497423	rs109615702	0.026	0	0	0	0.43	36434	-	NA	Block18
rs110905465	rs109615702	0.1	0.48	0.009	0.01	0.23	54966	-	Block16	Block18
rs109980874	rs109615702	0.236	1.35	0.022	0.07	0.39	371558	-	Block13	Block18
rs134017988	rs109615702	0.201	1.08	0.017	0.05	0.36	386326	-	Block13	Block18
rs135047913	rs109615702	0.099	0.18	0.004	0	0.29	335982	-	Block14	Block18
rs110057848	rs109615702	1	71.93	1	0.97	1	29486	-	Block17	Block18
rs110785358	rs109615702	1	71.93	1	0.97	1	33832	-	Block17	Block18
rs110249659	rs109615702	1	71.93	1	0.97	1	27858	-	Block17	Block18
rs109558628	rs109615702	0.085	0.33	0.007	0	0.22	374347	-	Block13	Block18
rs135434617	rs109615702	0.375	1.15	0.024	0.11	0.6	242090	-	NA	Block18
rs110049230	rs109615702	0.559	0.7	0.011	0.1	0.84	175516	-	NA	Block18
rs43020473	rs109615702	0.019	0.01	0	-0.01	0.24	79064	-	NA	Block18
rs109382460	rs109615702	1	71.93	1	0.97	1	18249	-	Block17	Block18
rs43439867	rs109615702	0.165	0.54	0.009	0.02	0.34	139977	-	Block15	Block18
rs110880913	rs109615702	0.047	0.03	0.001	0	0.28	267920	-	NA	Block18
rs109611333	rs109615702	0.094	0.37	0.006	0	0.24	47228	-	Block16	Block18
rs109332326	rs109615702	0.085	0.33	0.007	0	0.22	379293	-	Block13	Block18
rs136817567	rs109615702	0.168	0.59	0.01	0.02	0.34	131072	-	Block15	Block18
rs109647300	rs109615702	1	71.93	1	0.97	1	30207	-	Block17	Block18
rs134139309	rs109615702	0.009	0	0	-0.01	0.21	475650	-	Block12	Block18
rs110661129	rs109615702	0.168	0.59	0.01	0.02	0.34	131715	-	Block15	Block18
rs132928377	rs109615702	0.085	0.33	0.007	0	0.22	375948	-	Block13	Block18
rs134425080	rs109622560	0.143	0.72	0.014	0.02	0.28	343387	-	Block95	NA
rs110708547	rs109622560	0.294	3.69	0.063	0.17	0.41	215698	-	Block98	NA
rs109160934	rs109622560	0.182	0.34	0.008	0.02	0.41	225293	-	Block97	NA
rs135000519	rs109622560	0.115	0.59	0.012	0.01	0.23	143427	-	NA	NA
rs110966557	rs109622560	0.253	2.7	0.052	0.13	0.37	216744	-	Block98	NA
rs135181793	rs109622560	0.449	1.64	0.038	0.17	0.65	220811	-	Block97	NA
rs132937359	rs109622560	0.469	3.46	0.07	0.27	0.63	360954	-	Block95	NA
rs133465516	rs109622560	0.382	5.66	0.104	0.25	0.49	112522	-	NA	NA
rs137030876	rs109622560	0.123	0.72	0.014	0.02	0.24	243149	-	NA	NA
rs134131826	rs109622560	0.449	1.64	0.038	0.17	0.65	223186	-	Block97	NA
rs137234079	rs109622560	0.329	1.3	0.026	0.1	0.52	478661	-	Block94	NA
rs133851974	rs109622560	0.411	2.67	0.055	0.21	0.57	44902	73.06	NA	NA
rs133996653	rs109622560	0.639	4.53	0.081	0.41	0.79	149160	-	Block98	NA
rs110393685	rs109622560	0.535	9.32	0.176	0.4	0.64	114842	-	NA	NA
rs137592598	rs109622560	0.379	4.97	0.097	0.24	0.5	217642	-	Block98	NA
rs137426440	rs109622560	0.345	2.86	0.055	0.18	0.49	262090	-	Block96	NA
rs136173650	rs109622560	0.465	3.69	0.072	0.27	0.62	476385	-	Block94	NA
rs43164148	rs109622560	0.134	0.64	0.012	0.02	0.27	397204	-	NA	NA
rs136217976	rs109622560	0.313	3.67	0.07	0.18	0.43	254489	-	Block96	NA
rs137673447	rs109624291	0.092	0.2	0.004	0	0.27	145522	-	NA	Block67
rs110783689	rs109624291	0.094	0.07	0.001	0	0.37	218638	-	NA	Block67
rs42092208	rs109624291	0.095	0.12	0.003	0	0.32	473264	-	Block63	Block67
rs110244102	rs109624291	1	27.69	0.572	0.91	1	10828	145.05	Block67	Block67
rs110086187	rs109624291	1	27.69	0.572	0.91	1	51560	-	Block67	Block67
rs109420945	rs109624291	0.064	0.04	0.001	0	0.34	246375	-	NA	Block67
rs135605200	rs109624291	0.147	0.31	0.007	0.01	0.35	271608	-	Block66	Block67
rs109876362	rs109624291	0.283	0.88	0.017	0.06	0.5	437737	-	NA	Block67
rs133385125	rs109624291	0.328	3.81	0.093	0.19	0.46	295886	-	Block65	Block67
rs109195644	rs109624291	1	27.69	0.572	0.91	1	77572	-	Block67	Block67
rs41641940	rs109624291	0.205	0.55	0.012	0.03	0.41	301207	-	Block64	Block67
rs133370437	rs109624291	0.178	0.41	0.008	0.02	0.39	290877	-	NA	Block67
rs109746796	rs109624291	0.284	2.85	0.073	0.14	0.41	296527	-	Block65	Block67
rs41646468	rs109624291	0.095	0.12	0.003	0	0.32	471661	-	Block63	Block67
rs133610255	rs109624291	0.095	0.12	0.003	0	0.32	470429	-	Block63	Block67
rs137223442	rs109624291	0.299	0.21	0.006	0.03	0.7	499539	-	Block62	Block67
rs41723206	rs109624291	0.013	0	0	0	0.41	233208	-	NA	Block67
rs132797059	rs109624291	1	27.69	0.572	0.91	1	86430	-	Block67	Block67
rs134216028	rs109624291	0.147	0.31	0.007	0.01	0.35	265235	-	Block66	Block67
rs41589640	rs109624291	0.158	0.17	0.004	0.01	0.45	482771	-	Block63	Block67
rs137220740	rs109624291	0.263	0.4	0.007	0.03	0.54	413194	-	NA	Block67
rs134196502	rs109624291	0.11	0.17	0.004	0	0.32	226352	-	NA	Block67
rs133752265	rs109624291	0.054	0.03	0.001	0	0.31	391224	-	NA	Block67
rs135834852	rs109624291	0.184	0.41	0.009	0.02	0.4	427341	-	NA	Block67
rs110120481	rs109624291	1	27.69	0.572	0.91	1	73003	-	Block67	Block67
rs134665186	rs109624291	1	27.69	0.572	0.91	1	17780	-	Block67	Block67
rs132955599	rs109624291	0.205	0.55	0.012	0.03	0.41	302035	-	Block64	Block67
rs135735125	rs109624291	0.096	0.13	0.003	0	0.32	216635	-	NA	Block67
rs110941696	rs109638820	1	94.97	1	0.98	1	2719	-	Block139	Block139
rs136300562	rs109638820	1	39.12	0.54	0.94	1	52806	-	Block139	Block139
rs110041052	rs109638820	1	29.31	0.422	0.93	1	13637	-	Block139	Block139
rs110837733	rs109638820	1	39.65	0.547	0.95	1	22190	-	Block139	Block139
rs109297039	rs109638820	1	94.97	1	0.98	1	1981	2088.75	Block139	Block139
rs110577155	rs109638820	0.269	2.05	0.043	0.12	0.41	373442	-	NA	Block139
rs109010207	rs109638820	1	94.97	1	0.98	1	8080	-	Block139	Block139
rs137190384	rs109638820	0.177	0.77	0.017	0.03	0.33	223325	-	NA	Block139
rs134602916	rs109638820	1	39.12	0.54	0.94	1	27870	-	Block139	Block139
rs136901559	rs109638820	1	94.97	1	0.98	1	6369	-	Block139	Block139
rs109832210	rs109638820	0.017	0.01	0	-0.01	0.2	348224	-	NA	Block139
rs134440755	rs109638820	1	39.12	0.54	0.94	1	62379	-	Block139	Block139
rs110649433	rs109638820	1	50.94	0.609	0.96	1	7382	-	Block139	Block139
rs134367027	rs109647300	0.245	1.32	0.026	0.08	0.41	486161	-	NA	Block17
rs134559121	rs109647300	0.143	0.1	0.002	0.01	0.47	434199	-	NA	Block17
rs134139309	rs109647300	0.009	0	0	-0.01	0.21	445443	-	Block12	Block17
rs43439867	rs109647300	0.165	0.54	0.009	0.02	0.34	109770	-	Block15	Block17
rs132854202	rs109647300	0.066	0.06	0.002	0	0.29	274950	-	NA	Block17
rs134017988	rs109647300	0.201	1.08	0.017	0.05	0.36	356119	-	Block13	Block17
rs110441494	rs109647300	1	71.93	1	0.97	1	1057	723.55	Block17	Block17
rs43439872	rs109647300	0.159	0.52	0.009	0.02	0.33	111292	-	Block15	Block17
rs136631817	rs109647300	0.143	0.1	0.002	0.01	0.47	460228	-	Block12	Block17
rs110880913	rs109647300	0.047	0.03	0.001	0	0.28	237713	-	NA	Block17
rs43497423	rs109647300	0.026	0	0	0	0.43	6227	-	NA	Block17
rs109611333	rs109647300	0.094	0.37	0.006	0	0.24	17021	-	Block16	Block17
rs135047913	rs109647300	0.099	0.18	0.004	0	0.29	305775	-	Block14	Block17
rs132928377	rs109647300	0.085	0.33	0.007	0	0.22	345741	-	Block13	Block17
rs110905465	rs109647300	0.1	0.48	0.009	0.01	0.23	24759	-	Block16	Block17
rs43020473	rs109647300	0.019	0.01	0	-0.01	0.24	48857	-	NA	Block17
rs110228252	rs109647300	0.227	0.29	0.005	0.02	0.52	294207	-	Block14	Block17
rs109558628	rs109647300	0.085	0.33	0.007	0	0.22	344140	-	Block13	Block17
rs136817567	rs109647300	0.168	0.59	0.01	0.02	0.34	100865	-	Block15	Block17
rs136877327	rs109647300	0.191	0.72	0.012	0.03	0.37	145622	-	NA	Block17
rs109980874	rs109647300	0.236	1.35	0.022	0.07	0.39	341351	-	Block13	Block17
rs109332326	rs109647300	0.085	0.33	0.007	0	0.22	349086	-	Block13	Block17
rs133979477	rs109647300	0.257	1.24	0.022	0.08	0.43	260803	-	NA	Block17
rs41567288	rs109647300	0.094	0.37	0.006	0	0.24	37038	-	Block16	Block17
rs110785358	rs109647300	1	71.93	1	0.97	1	3625	-	Block17	Block17
rs109017026	rs109647300	0.214	0.44	0.007	0.03	0.45	132839	-	NA	Block17
rs109144311	rs109647300	0.264	1.42	0.024	0.09	0.43	123436	-	NA	Block17
rs134378853	rs109647300	0.135	0.25	0.006	0.01	0.35	442620	-	NA	Block17
rs110049230	rs109647300	0.559	0.7	0.011	0.1	0.84	145309	-	NA	Block17
rs109655593	rs109647300	0.093	0.43	0.008	0	0.22	140693	-	NA	Block17
rs110661129	rs109647300	0.168	0.59	0.01	0.02	0.34	101508	-	Block15	Block17
rs136724823	rs109647300	0.236	1.35	0.022	0.07	0.39	339512	-	Block13	Block17
rs135434617	rs109647300	0.375	1.15	0.024	0.11	0.6	211883	-	NA	Block17
rs109143886	rs109647300	0.201	1.08	0.017	0.05	0.36	372242	-	Block13	Block17
rs135025478	rs109651664	0.031	0.01	0	0	0.37	116806	-	NA	NA
rs109330097	rs109651664	0.381	6.98	0.126	0.27	0.48	274694	-	NA	NA
rs109412830	rs109651664	0.969	18.07	0.297	0.85	1	51433	71.16	NA	NA
rs41641265	rs109651664	0.572	6.57	0.12	0.4	0.7	95539	-	NA	NA
rs110203817	rs109651664	0.126	0.58	0.013	0.01	0.26	96513	-	NA	NA
rs135739202	rs109651664	0.173	0.39	0.009	0.02	0.38	146689	-	Block89	NA
rs136129559	rs109651664	0.814	7.43	0.141	0.6	0.92	65250	-	Block90	NA
rs134747088	rs109651664	0.853	10.27	0.197	0.68	0.94	66244	-	Block90	NA
rs43299827	rs109651664	0.055	0.03	0.001	0	0.34	59574	-	NA	NA
rs134716347	rs109651664	0.164	0.9	0.02	0.03	0.3	187698	-	NA	NA
rs43301046	rs109651664	0.008	0	0	0	0.33	163136	-	Block89	NA
rs134367027	rs109655593	0.226	0.23	0.005	0.02	0.55	345468	-	NA	NA
rs134378853	rs109655593	0.04	0.02	0	0	0.3	301927	-	NA	NA
rs132854202	rs109655593	0.086	0.11	0.002	0	0.3	134257	-	NA	NA
rs109143886	rs109655593	0.059	0.07	0.001	0	0.25	231549	-	Block13	NA
rs137183188	rs109655593	0.002	0	0	-0.01	0.17	411330	-	NA	NA
rs134017988	rs109655593	0.059	0.07	0.001	0	0.25	215426	-	Block13	NA
rs109332326	rs109655593	0.104	0.33	0.009	0	0.25	208393	-	Block13	NA
rs110880913	rs109655593	0.006	0	0	-0.01	0.26	97020	-	NA	NA
rs109980874	rs109655593	0.059	0.06	0.001	0	0.26	200658	-	Block13	NA
rs110049230	rs109655593	1	1.48	0.032	0.26	1	4616	525.59	NA	NA
rs109558628	rs109655593	0.104	0.33	0.009	0	0.25	203447	-	Block13	NA
rs132928377	rs109655593	0.104	0.33	0.009	0	0.25	205048	-	Block13	NA
rs110228252	rs109655593	0.015	0	0	0	0.41	153514	-	Block14	NA
rs136631817	rs109655593	0.202	0.75	0.015	0.04	0.38	319535	-	Block12	NA
rs136877327	rs109655593	0.136	0.25	0.005	0.01	0.35	4929	-	NA	NA
rs135047913	rs109655593	0.108	0.15	0.004	0	0.33	165082	-	Block14	NA
rs134139309	rs109655593	0.067	0.09	0.002	0	0.26	304750	-	Block12	NA
rs136724823	rs109655593	0.059	0.06	0.001	0	0.26	198819	-	Block13	NA
rs135434617	rs109655593	0.063	0.05	0.001	0	0.31	71190	-	NA	NA
rs134559121	rs109655593	0.202	0.75	0.015	0.04	0.38	293506	-	NA	NA
rs133979477	rs109655593	0.003	0	0	0	0.36	120110	-	NA	NA
rs136097891	rs109662618	0.05	0.05	0.001	0	0.24	338082	-	NA	NA
rs137692633	rs109662618	0.041	0.01	0	0	0.37	99752	-	NA	NA
rs110199267	rs109662618	0.63	12.55	0.191	0.49	0.74	907	43.45	NA	NA
rs110833729	rs109689635	0.122	0.49	0.011	0.01	0.26	127197	-	NA	Block20
rs135153632	rs109689635	0.309	1.68	0.037	0.12	0.47	177526	-	NA	Block20
rs43746848	rs109689635	0.32	4.83	0.102	0.2	0.42	67423	-	NA	Block20
rs135815881	rs109689635	0.042	0.04	0.001	-0.01	0.24	309956	-	NA	Block20
rs109478134	rs109689635	1	40.31	0.533	0.95	1	1431	133.86	Block20	Block20
rs133610240	rs109690988	0.904	51.75	0.676	0.84	0.95	36043	-	NA	Block109
rs136597781	rs109690988	0.754	37.23	0.539	0.68	0.82	87242	-	NA	Block109
rs132697440	rs109690988	0.116	0.51	0.01	0.01	0.25	335374	-	NA	Block109
rs110333284	rs109690988	1	102.96	1	0.98	1	7329	812.95	Block109	Block109
rs137183417	rs109692702	0.274	0.87	0.014	0.06	0.48	301623	-	NA	Block19
rs43497423	rs109692702	0.154	0.95	0.018	0.03	0.28	490960	-	NA	Block19
rs135443467	rs109692702	1	80.92	0.977	0.97	1	64260	-	Block19	Block19
rs110394483	rs109692702	1	82.8	0.988	0.97	1	99841	-	Block19	Block19
rs109805933	rs109692702	0.506	8.81	0.17	0.37	0.62	419996	-	Block18	Block19
rs109039020	rs109692702	0.545	9.66	0.188	0.41	0.66	416804	-	Block18	Block19
rs135955637	rs109692702	0.545	9.66	0.188	0.41	0.66	412104	-	Block18	Block19
rs135061782	rs109692702	0.506	8.81	0.17	0.37	0.62	437083	-	Block18	Block19
rs109448914	rs109692702	1	82.8	0.988	0.97	1	80989	-	Block19	Block19
rs109751397	rs109692702	0.385	0.61	0.009	0.06	0.67	275997	-	NA	Block19
rs43492204	rs109692702	0.175	0.73	0.015	0.03	0.33	467780	-	NA	Block19
rs134986630	rs109692702	1	82.8	0.988	0.97	1	23898	-	Block19	Block19
rs109647300	rs109692702	0.506	8.81	0.17	0.37	0.62	484733	-	Block17	Block19
rs110772590	rs109692702	0.506	8.81	0.17	0.37	0.62	475340	-	Block17	Block19
rs109756952	rs109692702	0.506	8.81	0.17	0.37	0.62	450942	-	Block18	Block19
rs109382460	rs109692702	0.506	8.81	0.17	0.37	0.62	472775	-	Block17	Block19
rs109595393	rs109692702	0.506	8.81	0.17	0.37	0.62	453750	-	Block18	Block19
rs110718277	rs109692702	0.506	8.81	0.17	0.37	0.62	425632	-	Block18	Block19
rs110441494	rs109692702	0.506	8.81	0.17	0.37	0.62	485790	-	Block17	Block19
rs110249659	rs109692702	0.506	8.81	0.17	0.37	0.62	482384	-	Block17	Block19
rs109615702	rs109692702	0.506	8.81	0.17	0.37	0.62	454526	-	Block18	Block19
rs137186176	rs109692702	1	82.8	0.988	0.97	1	48971	-	Block19	Block19
rs136472705	rs109692702	1	82.8	0.988	0.97	1	29756	-	Block19	Block19
rs110785358	rs109692702	0.506	8.81	0.17	0.37	0.62	488358	-	Block17	Block19
rs136446930	rs109692702	1	82.8	0.988	0.97	1	21878	1906.2	Block19	Block19
rs109705822	rs109692702	0.506	8.81	0.17	0.37	0.62	459726	-	Block18	Block19
rs135670994	rs109692702	1	82.8	0.988	0.97	1	109281	-	Block19	Block19
rs110057848	rs109692702	0.506	8.81	0.17	0.37	0.62	484012	-	Block17	Block19
rs109727000	rs109692702	1	82.8	0.988	0.97	1	89475	-	Block19	Block19
rs110186893	rs109692702	1	82.8	0.988	0.97	1	73099	-	Block19	Block19
rs137354095	rs109692702	1	80.92	0.977	0.97	1	130380	-	Block19	Block19
rs134332648	rs109692702	1	80.92	0.977	0.97	1	83834	-	Block19	Block19
rs109094399	rs109692702	0.506	8.81	0.17	0.37	0.62	479454	-	Block17	Block19
rs133349286	rs109692702	1	82.8	0.988	0.97	1	52414	-	Block19	Block19
rs109922571	rs109692752	0.729	14.91	0.238	0.6	0.82	179530	-	Block140	Block144
rs134440755	rs109692752	0.734	7.73	0.128	0.55	0.85	351502	-	Block139	Block144
rs110219324	rs109692752	0.991	98.35	0.982	0.96	1	4994	-	Block144	Block144
rs29016375	rs109692752	0.991	98.35	0.982	0.96	1	7021	-	Block144	Block144
rs136300562	rs109692752	0.734	7.73	0.128	0.55	0.85	341929	-	Block139	Block144
rs110596898	rs109692752	0.804	21.23	0.316	0.69	0.88	66106	-	Block140	Block144
rs111018334	rs109692752	0.985	41.36	0.518	0.92	1	34642	-	Block142	Block144
rs109770037	rs109692752	0.804	17	0.262	0.68	0.89	136723	-	Block140	Block144
rs110711827	rs109692752	0.804	17	0.262	0.68	0.89	151217	-	Block140	Block144
rs109638820	rs109692752	0.762	16.1	0.255	0.64	0.85	289123	-	Block139	Block144
rs109509942	rs109692752	0.747	15.75	0.25	0.62	0.84	261366	-	Block139	Block144
rs134602916	rs109692752	0.734	7.73	0.128	0.55	0.85	316993	-	Block139	Block144
rs109297039	rs109692752	0.762	16.1	0.255	0.64	0.85	291104	-	Block139	Block144
rs109010207	rs109692752	0.762	16.1	0.255	0.64	0.85	297203	-	Block139	Block144
rs110649433	rs109692752	0.288	3.57	0.06	0.16	0.4	296505	-	Block139	Block144
rs136901559	rs109692752	0.762	16.1	0.255	0.64	0.85	295492	-	Block139	Block144
rs134642888	rs109692752	0.762	16.1	0.255	0.64	0.85	258093	-	Block139	Block144
rs110962391	rs109692752	0.988	57.21	0.667	0.94	1	39937	-	Block142	Block144
rs136152121	rs109692752	0.759	15.84	0.248	0.63	0.85	196126	-	Block140	Block144
rs137094986	rs109692752	0.99	73.57	0.829	0.95	1	57659	-	Block141	Block144
rs110041052	rs109692752	0.643	4.18	0.077	0.4	0.8	302760	-	Block139	Block144
rs109479738	rs109692752	0.555	16.03	0.258	0.45	0.64	17670	-	Block143	Block144
rs110730566	rs109692752	0.759	15.84	0.248	0.63	0.85	240005	-	Block140	Block144
rs137270275	rs109692752	0.493	14.3	0.228	0.39	0.58	27065	-	Block143	Block144
rs41638571	rs109692752	0.99	73.57	0.829	0.95	1	55498	-	Block141	Block144
rs110837733	rs109692752	0.704	7.1	0.119	0.51	0.83	311313	-	Block139	Block144
rs110093570	rs109692752	0.747	15.75	0.25	0.62	0.84	275800	-	Block139	Block144
rs110941696	rs109692752	0.762	16.1	0.255	0.64	0.85	291842	-	Block139	Block144
rs136857602	rs109692752	1	103.32	1	0.98	1	1533	990.44	Block144	Block144
rs109758595	rs109692752	0.759	15.84	0.248	0.63	0.85	247164	-	Block140	Block144
rs132774889	rs109694226	0.065	0.01	0	0	0.51	97507	14.86	NA	NA
rs136770834	rs109694226	0.4	3.55	0.073	0.23	0.55	382248	-	NA	NA
rs136877327	rs109705822	0.191	0.72	0.012	0.03	0.37	170629	-	NA	Block18
rs110772590	rs109705822	1	71.93	1	0.97	1	15614	-	Block17	Block18
rs136724823	rs109705822	0.236	1.35	0.022	0.07	0.39	364519	-	Block13	Block18
rs133979477	rs109705822	0.257	1.24	0.022	0.08	0.43	285810	-	NA	Block18
rs43492204	rs109705822	0.114	0.19	0.004	0	0.32	8054	1439.55	NA	Block18
rs136817567	rs109705822	0.168	0.59	0.01	0.02	0.34	125872	-	Block15	Block18
rs109094399	rs109705822	1	71.93	1	0.97	1	19728	-	Block17	Block18
rs110441494	rs109705822	1	71.93	1	0.97	1	26064	-	Block17	Block18
rs134378853	rs109705822	0.135	0.25	0.006	0.01	0.35	467627	-	NA	Block18
rs109611333	rs109705822	0.094	0.37	0.006	0	0.24	42028	-	Block16	Block18
rs109143886	rs109705822	0.201	1.08	0.017	0.05	0.36	397249	-	Block13	Block18
rs135047913	rs109705822	0.099	0.18	0.004	0	0.29	330782	-	Block14	Block18
rs109332326	rs109705822	0.085	0.33	0.007	0	0.22	374093	-	Block13	Block18
rs109980874	rs109705822	0.236	1.35	0.022	0.07	0.39	366358	-	Block13	Block18
rs43020473	rs109705822	0.019	0.01	0	-0.01	0.24	73864	-	NA	Block18
rs134017988	rs109705822	0.201	1.08	0.017	0.05	0.36	381126	-	Block13	Block18
rs43497423	rs109705822	0.026	0	0	0	0.43	31234	-	NA	Block18
rs110049230	rs109705822	0.559	0.7	0.011	0.1	0.84	170316	-	NA	Block18
rs132854202	rs109705822	0.066	0.06	0.002	0	0.29	299957	-	NA	Block18
rs109144311	rs109705822	0.264	1.42	0.024	0.09	0.43	148443	-	NA	Block18
rs110249659	rs109705822	1	71.93	1	0.97	1	22658	-	Block17	Block18
rs110905465	rs109705822	0.1	0.48	0.009	0.01	0.23	49766	-	Block16	Block18
rs110228252	rs109705822	0.227	0.29	0.005	0.02	0.52	319214	-	Block14	Block18
rs43439867	rs109705822	0.165	0.54	0.009	0.02	0.34	134777	-	Block15	Block18
rs109647300	rs109705822	1	71.93	1	0.97	1	25007	-	Block17	Block18
rs109558628	rs109705822	0.085	0.33	0.007	0	0.22	369147	-	Block13	Block18
rs136631817	rs109705822	0.143	0.1	0.002	0.01	0.47	485235	-	Block12	Block18
rs132928377	rs109705822	0.085	0.33	0.007	0	0.22	370748	-	Block13	Block18
rs110880913	rs109705822	0.047	0.03	0.001	0	0.28	262720	-	NA	Block18
rs110661129	rs109705822	0.168	0.59	0.01	0.02	0.34	126515	-	Block15	Block18
rs41567288	rs109705822	0.094	0.37	0.006	0	0.24	62045	-	Block16	Block18
rs109017026	rs109705822	0.214	0.44	0.007	0.03	0.45	157846	-	NA	Block18
rs110057848	rs109705822	1	71.93	1	0.97	1	24286	-	Block17	Block18
rs110785358	rs109705822	1	71.93	1	0.97	1	28632	-	Block17	Block18
rs109382460	rs109705822	1	71.93	1	0.97	1	13049	-	Block17	Block18
rs135434617	rs109705822	0.375	1.15	0.024	0.11	0.6	236890	-	NA	Block18
rs109655593	rs109705822	0.093	0.43	0.008	0	0.22	165700	-	NA	Block18
rs43439872	rs109705822	0.159	0.52	0.009	0.02	0.33	136299	-	Block15	Block18
rs134559121	rs109705822	0.143	0.1	0.002	0.01	0.47	459206	-	NA	Block18
rs134139309	rs109705822	0.009	0	0	-0.01	0.21	470450	-	Block12	Block18
rs108995818	rs109706646	0.119	0.65	0.012	0.01	0.24	31255	41.52	Block113	NA
rs110705192	rs109706646	0.013	0	0	-0.01	0.19	107029	-	Block112	NA
rs134542221	rs109706646	0.011	0.01	0	-0.01	0.15	472224	-	Block111	NA
rs133685678	rs109706646	0.039	0.06	0.001	-0.01	0.18	466854	-	Block111	NA
rs132986033	rs109706646	0.007	0	0	-0.01	0.29	72597	-	NA	NA
rs133895098	rs109706646	0.013	0	0	-0.01	0.19	111206	-	Block112	NA
rs136435118	rs109706646	0.013	0	0	-0.01	0.19	115175	-	Block112	NA
rs135981981	rs109706646	0.116	0.53	0.01	0.01	0.24	345770	-	NA	NA
rs135595494	rs109706646	0.039	0.06	0.001	-0.01	0.18	474111	-	Block111	NA
rs135531064	rs109706646	0.119	0.65	0.012	0.01	0.24	32382	-	Block113	NA
rs110532396	rs109714782	0.001	0	0	-0.01	0.23	288748	-	NA	NA
rs110621075	rs109714782	0.029	0.01	0	-0.01	0.26	122122	-	NA	NA
rs133851974	rs109714782	0.131	0.64	0.014	0.02	0.26	387099	-	NA	NA
rs132984471	rs109714782	0.135	0.76	0.014	0.02	0.26	251605	-	Block100	NA
rs109842586	rs109714782	0.078	0.19	0.004	0	0.23	299805	-	Block99	NA
rs133465516	rs109714782	0.103	0.35	0.006	0	0.25	454719	-	NA	NA
rs132636310	rs109714782	0.105	0.45	0.008	0.01	0.23	266631	-	NA	NA
rs135224732	rs109714782	0.069	0.15	0.003	0	0.22	294461	-	Block99	NA
rs109622560	rs109714782	0.103	0.5	0.009	0.01	0.22	342197	-	NA	NA
rs133234906	rs109714782	0.135	0.76	0.014	0.02	0.26	234584	-	Block100	NA
rs109928029	rs109714782	0.257	2.17	0.034	0.11	0.39	119184	-	NA	NA
rs110103897	rs109714782	0.065	0.19	0.004	0	0.19	306921	-	Block99	NA
rs110359311	rs109714782	0.512	6.43	0.113	0.36	0.64	15725	25.73	NA	NA
rs136885730	rs109714782	0.214	0.59	0.01	0.03	0.42	340283	-	Block99	NA
rs110393685	rs109714782	0.158	0.59	0.013	0.02	0.31	457039	-	NA	NA
rs133996653	rs109714782	0.259	0.54	0.011	0.04	0.5	491357	-	Block98	NA
rs136831434	rs109714782	0.281	1.11	0.026	0.08	0.47	244588	-	Block100	NA
rs137256263	rs109714782	0.189	0.08	0.002	0.02	0.63	170270	-	NA	NA
rs136522574	rs109714782	0.08	0.27	0.005	0	0.21	292027	-	Block99	NA
rs135000519	rs109714782	0.118	0.48	0.011	0.01	0.25	485624	-	NA	NA
rs42234013	rs109726722	0.216	0.61	0.013	0.03	0.42	427097	-	NA	Block38
rs136230883	rs109726722	0.706	16.86	0.316	0.59	0.8	477466	-	Block36	Block38
rs133404339	rs109726722	0.631	4.82	0.093	0.41	0.78	458240	-	Block36	Block38
rs137003422	rs109726722	0.706	16.86	0.316	0.59	0.8	476605	-	Block36	Block38
rs134506508	rs109726722	0.939	15.47	0.247	0.81	0.99	158481	-	NA	Block38
rs135529253	rs109726722	0.706	16.86	0.316	0.59	0.8	468160	-	Block36	Block38
rs43614654	rs109726722	0.61	7.48	0.152	0.44	0.74	34391	-	NA	Block38
rs136520868	rs109726722	0.218	0.47	0.009	0.03	0.45	283290	-	NA	Block38
rs133526850	rs109726722	0.706	16.86	0.316	0.59	0.8	464613	-	Block36	Block38
rs43616736	rs109726722	0.063	0.13	0.003	0	0.22	188802	-	NA	Block38
rs137475488	rs109726722	0.057	0.07	0.002	0	0.24	75807	-	NA	Block38
rs135934941	rs109726722	0.655	11.96	0.226	0.52	0.76	422769	-	NA	Block38
rs137746701	rs109726722	0.706	16.86	0.316	0.59	0.8	474693	-	Block36	Block38
rs133995095	rs109726722	0.706	16.86	0.316	0.59	0.8	473635	-	Block36	Block38
rs135174680	rs109726722	0.695	20.08	0.356	0.58	0.78	453267	-	Block37	Block38
rs110557892	rs109726722	1	53.92	0.805	0.95	1	4134	-	NA	Block38
rs133147448	rs109726722	0.706	16.86	0.316	0.59	0.8	472289	-	Block36	Block38
rs108948364	rs109726722	1	73.09	1	0.97	1	1407	607.02	Block38	Block38
rs43613875	rs109726722	0.581	5.61	0.113	0.39	0.72	8615	-	NA	Block38
rs137306529	rs109726722	0.865	5.43	0.09	0.6	0.96	58556	-	NA	Block38
rs41656691	rs109726722	0.714	19.61	0.404	0.6	0.8	486493	-	Block36	Block38
rs109775301	rs109726722	0.319	1.19	0.023	0.09	0.52	18296	-	NA	Block38
rs137303208	rs109726722	0.706	16.86	0.316	0.59	0.8	457776	-	Block36	Block38
rs133290024	rs109726722	0.702	21.64	0.382	0.59	0.79	454055	-	Block37	Block38
rs109094399	rs109727000	0.523	9.28	0.179	0.39	0.64	389979	-	Block17	Block19
rs109382460	rs109727000	0.523	9.28	0.179	0.39	0.64	383300	-	Block17	Block19
rs109756952	rs109727000	0.523	9.28	0.179	0.39	0.64	361467	-	Block18	Block19
rs110718277	rs109727000	0.523	9.28	0.179	0.39	0.64	336157	-	Block18	Block19
rs110661129	rs109727000	0.167	0.78	0.015	0.03	0.31	496766	-	Block15	Block19
rs41567288	rs109727000	0.076	0.13	0.003	0	0.26	432296	-	Block16	Block19
rs110905465	rs109727000	0.061	0.1	0.003	0	0.23	420017	-	Block16	Block19
rs110249659	rs109727000	0.523	9.28	0.179	0.39	0.64	392909	-	Block17	Block19
rs43492204	rs109727000	0.18	0.77	0.016	0.03	0.34	378305	-	NA	Block19
rs135670994	rs109727000	1	85.47	1	0.98	1	19806	-	Block19	Block19
rs110772590	rs109727000	0.523	9.28	0.179	0.39	0.64	385865	-	Block17	Block19
rs43497423	rs109727000	0.145	0.86	0.016	0.03	0.27	401485	-	NA	Block19
rs109751397	rs109727000	0.363	0.53	0.008	0.05	0.65	186522	-	NA	Block19
rs109647300	rs109727000	0.523	9.28	0.179	0.39	0.64	395258	-	Block17	Block19
rs109611333	rs109727000	0.076	0.13	0.003	0	0.26	412279	-	Block16	Block19
rs110394483	rs109727000	1	85.47	1	0.98	1	10366	1271.17	Block19	Block19
rs110057848	rs109727000	0.523	9.28	0.179	0.39	0.64	394537	-	Block17	Block19
rs135061782	rs109727000	0.523	9.28	0.179	0.39	0.64	347608	-	Block18	Block19
rs135955637	rs109727000	0.563	10.18	0.198	0.43	0.68	322629	-	Block18	Block19
rs109595393	rs109727000	0.523	9.28	0.179	0.39	0.64	364275	-	Block18	Block19
rs137354095	rs109727000	1	82.98	0.988	0.97	1	40905	-	Block19	Block19
rs109615702	rs109727000	0.523	9.28	0.179	0.39	0.64	365051	-	Block18	Block19
rs110441494	rs109727000	0.523	9.28	0.179	0.39	0.64	396315	-	Block17	Block19
rs43020473	rs109727000	0.007	0	0	-0.01	0.18	444115	-	NA	Block19
rs109039020	rs109727000	0.563	10.18	0.198	0.43	0.68	327329	-	Block18	Block19
rs136817567	rs109727000	0.167	0.78	0.015	0.03	0.31	496123	-	Block15	Block19
rs109705822	rs109727000	0.523	9.28	0.179	0.39	0.64	370251	-	Block18	Block19
rs109805933	rs109727000	0.523	9.28	0.179	0.39	0.64	330521	-	Block18	Block19
rs110785358	rs109727000	0.523	9.28	0.179	0.39	0.64	398883	-	Block17	Block19
rs137183417	rs109727000	0.245	0.7	0.011	0.04	0.45	212148	-	NA	Block19
rs110621075	rs109737668	0.389	2.14	0.032	0.18	0.56	139121	-	NA	Block101
rs109714782	rs109737668	0.297	0.75	0.015	0.06	0.53	16999	-	NA	Block101
rs110103897	rs109737668	0.148	0.19	0.004	0.01	0.41	323920	-	Block99	Block101
rs133234906	rs109737668	0.411	2.01	0.035	0.18	0.6	251583	-	Block100	Block101
rs132636310	rs109737668	0.372	2.14	0.033	0.17	0.54	283630	-	NA	Block101
rs109842586	rs109737668	0.037	0.01	0	0	0.39	316804	-	Block99	Block101
rs109928029	rs109737668	0.069	0.09	0.001	0	0.26	136183	-	NA	Block101
rs133851974	rs109737668	0.05	0.07	0.001	-0.01	0.21	404098	-	NA	Block101
rs137256263	rs109737668	1	0.84	0.037	0.14	0.98	187269	-	NA	Block101
rs110359311	rs109737668	0.017	0.01	0	-0.01	0.21	32724	-	NA	Block101
rs135224732	rs109737668	0.055	0.02	0	0	0.4	311460	-	Block99	Block101
rs133465516	rs109737668	0.025	0.01	0	-0.01	0.26	471718	-	NA	Block101
rs136522574	rs109737668	0.106	0.08	0.001	0	0.4	309026	-	Block99	Block101
rs109048523	rs109737668	1	86.83	0.989	0.97	1	5467	114.93	Block101	Block101
rs136885730	rs109737668	0.217	2.04	0.036	0.09	0.34	357282	-	Block99	Block101
rs109622560	rs109737668	0.004	0	0	-0.01	0.29	359196	-	NA	Block101
rs132984471	rs109737668	0.411	2.01	0.035	0.18	0.6	268604	-	Block100	Block101
rs136831434	rs109737668	0.265	1.84	0.035	0.11	0.41	261587	-	Block100	Block101
rs110532396	rs109737668	0.039	0.02	0	0	0.28	305747	-	NA	Block101
rs110393685	rs109737668	0.061	0.06	0.001	0	0.27	474038	-	NA	Block101
rs109089109	rs109743520	0.976	55.34	0.672	0.92	1	211963	-	Block5	NA
rs109143678	rs109743520	0.975	51.65	0.64	0.92	1	280441	-	Block3	NA
rs109161738	rs109743520	0.976	55.34	0.672	0.92	1	212983	-	Block5	NA
rs137183690	rs109743520	0.976	55.34	0.672	0.92	1	192749	-	Block5	NA
rs109195812	rs109743520	1	59.59	0.692	0.96	1	179149	-	Block5	NA
rs134824355	rs109743520	0.036	0.03	0.001	-0.01	0.22	477181	-	NA	NA
rs137284313	rs109743520	0.975	51.65	0.64	0.92	1	277534	-	Block3	NA
rs109449589	rs109743520	0.976	53.22	0.653	0.92	1	231132	-	Block3	NA
rs133558818	rs109743520	0.002	0	0	-0.01	0.17	339836	-	Block2	NA
rs135268935	rs109743520	0.003	0	0	-0.01	0.18	294720	-	NA	NA
rs136466665	rs109743520	0.073	0.04	0.001	0	0.39	413664	-	NA	NA
rs110317037	rs109743520	0.891	64.86	0.786	0.84	0.93	3911	687.39	NA	NA
rs134799830	rs109743520	0.071	0.21	0.004	0	0.2	228267	-	Block4	NA
rs110318728	rs109743520	1	66.28	0.758	0.96	1	157666	-	Block5	NA
rs110762589	rs109743520	0.27	1.91	0.034	0.11	0.41	92080	-	NA	NA
rs136752598	rs109743520	0.04	0.04	0.001	-0.01	0.22	350949	-	Block2	NA
rs134252071	rs109743520	0.165	1.14	0.021	0.04	0.29	224808	-	NA	NA
rs136062072	rs109743520	0.975	49.95	0.622	0.92	1	274029	-	Block3	NA
rs133855958	rs109743520	0.89	46.44	0.617	0.82	0.94	177858	-	Block5	NA
rs135366958	rs109743520	0.018	0.01	0	-0.01	0.18	351948	-	NA	NA
rs135761596	rs109743520	0.071	0.21	0.004	0	0.2	230410	-	Block4	NA
[truncated: 11,183 more rows]

## Sheet: T3_LD_ASE_SNPS
Supplementary Table 3 - LD between the ASE SNPs
snp1	snp2	D'	LOD	r^2	CIlow	CIhi	Dist	T-int
rs137436443	rs110954997	0.069	0.09	0.002	0.0	0.27	295696	0.11
rs137436443	rs136607764	0.038	0.02	0.0	0.0	0.29	345384	-
rs137436443	rs133877387	0.003	0.0	0.0	-0.01	0.27	362279	-
rs110954997	rs136607764	0.024	0.03	0.001	-0.01	0.16	49688	0.42
rs110954997	rs133877387	0.278	0.37	0.007	0.03	0.58	66583	-
rs136607764	rs133877387	0.077	0.03	0.0	0.0	0.44	16895	0.76
rs136607764	rs133993391	0.105	0.36	0.008	0.0	0.24	493395	-
rs133877387	rs133993391	0.273	0.55	0.008	0.04	0.52	476500	0.91
rs134310054	rs43496305	0.052	0.06	0.001	0.0	0.24	123142	0.12
rs134310054	rs43496323	0.002	0.0	0.0	-0.01	0.23	127628	-
rs134310054	rs110095343	0.091	0.06	0.001	0.0	0.39	207156	-
rs43496305	rs43496323	1.0	4.59	0.053	0.66	1.0	4486	5.32
rs43496305	rs110095343	0.126	0.67	0.016	0.02	0.25	84014	-
rs43496323	rs110095343	0.264	1.94	0.043	0.11	0.41	79528	2.67
rs134422650	rs134250339	0.394	0.65	0.01	0.07	0.67	335340	0.65
rs137833130	rs43446901	0.135	0.37	0.008	0.01	0.31	52866	0.37
rs136772986	rs137511695	0.42	0.09	0.002	0.04	0.95	78139	0.64
rs136772986	rs110623773	0.145	0.13	0.003	0.01	0.45	219383	-
rs136772986	rs109040721	0.429	0.42	0.006	0.05	0.76	221359	-
rs137511695	rs110623773	0.096	0.06	0.001	0.0	0.4	141244	0.64
rs137511695	rs109040721	0.043	0.03	0.001	0.0	0.26	143220	-
rs110623773	rs109040721	1.0	28.71	0.383	0.93	1.0	1976	29.16
rs41257152	rs136223667	0.34	1.09	0.024	0.09	0.55	163661	1.79
rs41257152	rs109202994	0.09	0.33	0.007	0.0	0.22	234646	-
rs41257152	rs109835903	0.125	0.19	0.005	0.01	0.35	293981	-
rs41257152	rs109258130	0.121	0.18	0.004	0.0	0.34	301340	-
rs136223667	rs109202994	0.17	0.33	0.005	0.01	0.39	70985	1.03
rs136223667	rs109835903	0.007	0.0	0.0	-0.01	0.16	130320	-
rs136223667	rs109258130	0.008	0.0	0.0	-0.01	0.16	137679	-
rs109202994	rs109835903	0.008	0.0	0.0	-0.01	0.18	59335	0.41
rs109202994	rs109258130	0.036	0.04	0.001	-0.01	0.19	66694	-
rs109835903	rs109258130	1.0	91.02	0.972	0.97	1.0	7359	91.24
rs136467370	rs41656695	1.0	1.74	0.04	0.31	1.0	712	219.02
rs136467370	rs137001154	1.0	71.33	1.0	0.97	1.0	1468	-
rs136467370	rs134932738	1.0	71.33	1.0	0.97	1.0	3007	-
rs136467370	rs133758443	1.0	71.33	1.0	0.97	1.0	5423	-
rs136467370	rs109519676	0.583	3.29	0.059	0.33	0.75	27694	-
rs41656695	rs137001154	1.0	1.74	0.04	0.31	1.0	756	225.49
rs41656695	rs134932738	1.0	1.74	0.04	0.31	1.0	2295	-
rs41656695	rs133758443	1.0	1.74	0.04	0.31	1.0	4711	-
rs41656695	rs109519676	0.484	2.99	0.054	0.26	0.66	26982	-
rs137001154	rs134932738	1.0	71.33	1.0	0.97	1.0	1539	298.37
rs137001154	rs133758443	1.0	71.33	1.0	0.97	1.0	3955	-
rs137001154	rs109519676	0.583	3.29	0.059	0.33	0.75	26226	-
rs134932738	rs133758443	1.0	71.33	1.0	0.97	1.0	2416	228.59
rs134932738	rs109519676	0.583	3.29	0.059	0.33	0.75	24687	-
rs133758443	rs109519676	0.583	3.29	0.059	0.33	0.75	22271	16.15
rs110835596	rs109811432	0.052	0.03	0.001	0.0	0.33	329317	0.03
rs135417236	rs136635948	0.692	3.75	0.07	0.41	0.85	3832	3.75
rs135417236	rs132851674	0.001	0.0	0.0	-0.01	0.14	415440	-
rs136635948	rs132851674	0.024	0.0	0.0	0.0	0.37	411608	0.0
rs132817153	rs43709124	1.0	20.14	0.266	0.91	1.0	11107	54.86
rs132817153	rs136209194	1.0	34.72	0.459	0.95	1.0	16920	-
rs43709124	rs136209194	1.0	44.31	0.578	0.95	1.0	5813	79.03
rs135641796	rs109737388	0.314	2.58	0.056	0.15	0.45	154782	8.25
rs135641796	rs109117961	0.302	2.91	0.065	0.16	0.43	192524	-
rs135641796	rs136097891	0.455	2.76	0.054	0.24	0.62	480481	-
rs109737388	rs109117961	0.232	1.85	0.043	0.09	0.36	37742	8.31
rs109737388	rs136097891	0.137	0.34	0.009	0.01	0.32	325699	-
rs109737388	rs109005284	0.136	0.45	0.011	0.01	0.29	448673	-
rs109117961	rs136097891	0.16	0.38	0.009	0.01	0.35	287957	3.93
rs109117961	rs109005284	0.006	0.0	0.0	-0.01	0.25	410931	-
rs136097891	rs109005284	0.815	34.51	0.514	0.73	0.88	122974	34.98
rs136097891	rs42270636	0.066	0.02	0.0	0.0	0.45	476701	-
rs136097891	rs132852106	0.013	0.0	0.0	0.0	0.33	494847	-
rs109005284	rs42270636	0.166	0.11	0.002	0.01	0.52	353727	0.19
rs109005284	rs132852106	0.09	0.06	0.001	0.0	0.39	371873	-
rs42270636	rs132852106	0.188	0.85	0.017	0.04	0.35	18146	0.91
rs137275303	rs136533736	0.057	0.12	0.003	-0.01	0.2	300109	0.12
rs136533736	rs41257141	0.292	0.73	0.012	0.05	0.52	369204	1.71
rs136533736	rs110233071	0.329	0.98	0.018	0.08	0.55	372915	-
rs41257141	rs110233071	1.0	70.65	0.822	0.97	1.0	3711	71.63
rs109627218	rs41255155	1.0	98.76	1.0	0.98	1.0	700	98.76
rs109550233	rs110072129	0.054	0.08	0.001	-0.01	0.22	212932	0.08
rs137515134	rs110850310	0.107	0.21	0.004	0.0	0.29	370080	0.21
rs109372848	rs42299527	1.0	2.49	0.037	0.45	1.0	8509	16.34
rs109372848	rs137232459	1.0	2.49	0.037	0.45	1.0	9982	-
rs109372848	rs42300734	1.0	3.89	0.044	0.61	1.0	10687	-
rs109372848	rs109842586	1.0	7.47	0.094	0.78	1.0	13486	-
rs42299527	rs137232459	1.0	53.3	1.0	0.96	1.0	1473	92.18
rs42299527	rs42300734	1.0	0.8	0.017	0.13	0.99	2178	-
rs42299527	rs109842586	1.0	24.23	0.398	0.91	1.0	4977	-
rs137232459	rs42300734	1.0	0.8	0.017	0.13	0.99	705	61.42
rs137232459	rs109842586	1.0	24.23	0.398	0.91	1.0	3504	-
rs42300734	rs109842586	1.0	30.14	0.474	0.92	1.0	2799	86.07
rs136728112	rs133141650	0.263	1.28	0.022	0.08	0.44	119072	1.28
rs110800292	rs133006973	0.025	0.01	0.0	-0.01	0.23	491450	0.01
rs135906938	rs110820631	0.001	0.0	0.0	-0.01	0.21	273173	0.0
rs110616990	rs109492731	0.278	0.21	0.005	0.03	0.66	3287	0.21
rs135130229	rs41257135	0.163	0.47	0.008	0.02	0.35	422282	0.47
rs135850241	rs41916233	0.323	0.66	0.01	0.06	0.58	15119	1.88
rs135850241	rs41881999	0.145	0.07	0.001	0.01	0.54	111144	-
rs135850241	rs42864193	0.415	1.15	0.016	0.12	0.65	426340	-
rs41916233	rs41881999	0.4	2.16	0.043	0.18	0.58	96025	13.57
rs41916233	rs42864193	0.447	10.19	0.188	0.34	0.54	411221	-
rs41881999	rs42864193	0.243	0.77	0.015	0.05	0.44	315196	12.11
rs109108519	rs108963764	1.0	39.44	0.522	0.95	1.0	473	39.44
rs133469735	rs135268999	0.434	1.93	0.041	0.18	0.62	411976	1.93
rs135168299	rs136090244	0.542	0.88	0.014	0.12	0.8	280863	0.88
rs136090244	rs43560220	0.152	0.22	0.004	0.01	0.4	272147	0.22
rs135522467	rs133489106	1.0	92.54	1.0	0.98	1.0	924	92.54
rs134087872	rs42719199	0.087	0.09	0.002	0.0	0.33	56407	0.09
rs135975452	rs136672559	0.217	0.59	0.013	0.03	0.42	441650	0.59
rs137197561	rs136762841	1.0	30.17	0.371	0.94	1.0	11442	30.17
rs110929212	rs137599464	0.235	0.76	0.02	0.04	0.43	38855	0.76
rs136773261	rs43315202	0.249	0.19	0.004	0.02	0.62	382270	0.19
rs110283283	rs137085762	0.502	11.43	0.187	0.39	0.6	1849	11.43

## Sheet: T4_LD_ASE_associated
Supplementary Table 4 - LD between associated SNPs
snp1	snp2	D.	LOD	r.2	CIlow	CIhi	Dist	T.int
rs108968525	rs109811432	0.961	21.23	0.491	0.83	1	76234	-
rs108984684	rs109485588	0.586	6.97	0.128	0.42	0.72	349080	-
rs108995818	rs135906938	0.373	4.53	0.096	0.23	0.49	358159	-
rs109004254	rs110800292	0.663	26.36	0.412	0.58	0.73	61693	-
rs109033623	rs136635948	0.77	19.34	0.455	0.64	0.86	22713	-
rs109040721	rs132944227	0.021	0	0	0	0.32	336165	-
rs109040721	rs134164484	0.034	0.01	0	0	0.35	340240	-
rs109040721	rs135049100	0.021	0	0	0	0.32	373707	-
rs109040721	rs135358752	0.021	0	0	0	0.32	349446	-
rs109040721	rs136532513	0.066	0.08	0.002	0	0.26	387268	-
rs109040721	rs136950112	0.259	0.85	0.018	0.05	0.46	193635	-
rs109044085	rs42864193	0.508	9.61	0.174	0.38	0.61	155956	-
rs109062599	rs109627218	0.874	36.94	0.521	0.79	0.93	43283	-
rs109089109	rs136607764	1	31.48	0.416	0.94	1	47393	-
rs109091165	rs42864193	0.933	58.67	0.73	0.87	0.97	7651	-
rs109095315	rs109811432	0.677	7.33	0.164	0.49	0.8	83253	-
rs109132908	rs41570320	0.905	12.04	0.223	0.76	0.97	143279	-
rs109138055	rs110850310	0.177	1.32	0.028	0.05	0.3	85444	-
rs109143678	rs136607764	1	30.18	0.397	0.94	1	115871	-
rs109160934	rs109842586	0.454	1.65	0.026	0.17	0.66	267685	-
rs109161738	rs136607764	1	31.48	0.416	0.94	1	48413	-
rs109167392	rs134932738	0.89	36.25	0.664	0.8	0.95	62360	-
rs109195812	rs136607764	1	30.89	0.408	0.94	1	14579	-
rs109337997	rs137436443	0.294	3.91	0.081	0.17	0.4	269118	23.99
rs109350200	rs43560220	0.318	2.12	0.039	0.14	0.47	322604	-
rs109353976	rs109485588	0.781	6.73	0.129	0.57	0.89	351873	-
rs109372848	rs109842586	1	7.47	0.094	0.78	1	13486	-
rs109372848	rs110103897	1	12.04	0.147	0.86	1	6370	225.52
rs109372848	rs110359311	0.591	6.11	0.12	0.41	0.72	297566	-
rs109372848	rs110532396	0.661	5.3	0.088	0.45	0.8	24543	-
rs109372848	rs134151336	0.449	2.26	0.05	0.21	0.63	343425	-
rs109372848	rs134678174	0.453	3.09	0.052	0.25	0.62	448252	-
rs109372848	rs135224732	1	7.34	0.095	0.78	1	18830	-
rs109372848	rs136522574	1	8.99	0.107	0.82	1	21264	-
rs109372848	rs136831434	0.306	0.79	0.021	0.06	0.53	68703	-
rs109420945	rs109627218	0.709	16.98	0.278	0.59	0.8	338201	-
rs109446127	rs43709124	0.186	1.55	0.026	0.06	0.31	467535	-
rs109449589	rs136607764	1	30.15	0.405	0.94	1	66562	-
rs109473915	rs135102452	0.868	24.33	0.359	0.77	0.93	115151	113.41
rs109485588	rs110799189	0.845	42.78	0.634	0.77	0.9	61382	67.58
rs109485588	rs136412162	0.343	4.47	0.086	0.21	0.46	389432	-
rs109485588	rs137325652	0.421	5.73	0.105	0.28	0.54	205532	-
rs109494821	rs110850310	0.505	9.68	0.179	0.38	0.61	446219	-
rs109519676	rs108948364	0.787	6.87	0.115	0.58	0.9	422366	-
rs109519676	rs109006079	0.787	6.87	0.115	0.58	0.9	428036	-
rs109519676	rs109726722	0.787	6.87	0.115	0.58	0.9	423773	-
rs109519676	rs110200313	0.787	6.87	0.115	0.58	0.9	424336	-
rs109519676	rs110557892	0.513	3	0.061	0.28	0.68	419639	-
rs109519676	rs134506508	0.461	7.72	0.142	0.33	0.57	265292	-
rs109537764	rs109485588	0.753	6.6	0.127	0.54	0.87	352515	-
rs109550233	rs109540393	0.35	4.63	0.082	0.22	0.47	328200	-
rs109550233	rs110106836	0.35	4.63	0.082	0.22	0.47	326388	-
rs109550233	rs133497537	0.32	4.31	0.076	0.19	0.43	321560	-
rs109550233	rs134158852	0.32	4.31	0.076	0.19	0.43	318345	-
rs109550233	rs134716555	0.344	4.41	0.078	0.21	0.46	327150	-
rs109550233	rs135691800	0.295	3.34	0.061	0.16	0.41	325677	-
rs109550233	rs137223181	0.295	3.34	0.061	0.16	0.41	323184	-
rs109550669	rs137515134	0.228	1.74	0.028	0.09	0.36	437187	-
rs109602761	rs133141650	0.344	1.25	0.031	0.1	0.54	115021	-
rs109622560	rs137232459	1	15.37	0.217	0.88	1	38888	-
rs109627218	rs109408013	0.295	2.46	0.049	0.14	0.43	273451	-
rs109627218	rs110854496	0.021	0.02	0	-0.01	0.16	292415	-
rs109647277	rs110232813	1	85.02	0.924	0.97	1	49580	85.02
rs109690988	rs110800292	0.615	21.86	0.352	0.52	0.69	102041	-
rs109737388	rs110310445	0.417	4.34	0.082	0.26	0.55	87654	-
rs109737388	rs110988853	0.255	0.15	0.005	0.02	0.66	117567	-
rs109737388	rs134686063	0.064	0.04	0.001	0	0.33	135313	-
rs109737388	rs135759951	0.11	0.26	0.005	0	0.28	132921	-
rs109798623	rs41570320	0.783	13.99	0.246	0.65	0.87	30884	248.55
rs109799698	rs110850310	1	3.39	0.068	0.56	1	63983	-
rs109811432	rs110470593	0.884	3.48	0.06	0.52	0.97	406491	-
rs109811432	rs110530322	0.743	2.1	0.039	0.33	0.91	289046	-
rs109811432	rs132651127	0.264	0.13	0.004	0.02	0.73	84695	24.56
rs109811432	rs133098899	0.482	1.56	0.031	0.18	0.7	154775	-
rs109811432	rs133871634	1	1	0.035	0.17	0.99	389271	-
rs109811432	rs134665894	0.884	3.48	0.06	0.52	0.97	408411	-
rs109811432	rs136863932	0.884	3.48	0.06	0.52	0.97	407739	-
rs109811432	rs137106635	0.884	3.48	0.06	0.52	0.97	401013	-
rs109811432	rs42116247	0.884	3.48	0.06	0.52	0.97	421481	-
rs109811432	rs42116248	0.888	3.64	0.062	0.53	0.97	417862	-
rs109811432	rs42116262	0.589	0.88	0.018	0.13	0.85	378226	-
rs109811432	rs43167595	0.382	0.29	0.008	0.04	0.77	85853	-
rs109812987	rs110850310	0.118	0.27	0.006	0.01	0.3	38896	-
rs109832210	rs135522467	0.199	1.09	0.022	0.05	0.34	132477	-
rs109842586	rs109928029	0.592	5.67	0.094	0.4	0.73	180621	-
rs109842586	rs110621075	0.477	2.29	0.041	0.23	0.66	177683	-
rs109842586	rs136831434	0.09	0.09	0.002	0	0.33	55217	-
rs109859973	rs43315202	0.694	9.09	0.172	0.53	0.81	69010	9.73
rs109906760	rs134932738	0.89	36.25	0.664	0.8	0.95	89672	-
rs109918501	rs135130229	0.385	3.93	0.069	0.23	0.52	213581	-
rs110024946	rs42864193	0.801	16.62	0.264	0.67	0.89	216187	-
rs110026756	rs110850310	1	4.22	0.073	0.63	1	65142	-
rs110095343	rs109143886	0.404	1.3	0.024	0.13	0.62	395849	-
rs110095343	rs109332326	0.001	0	0	0	0.5	419005	-
rs110095343	rs109558628	0.001	0	0	0	0.5	423951	-
rs110095343	rs109980874	0.407	1.45	0.026	0.14	0.62	426740	-
rs110095343	rs132928377	0.001	0	0	0	0.5	422350	-
rs110095343	rs134017988	0.404	1.3	0.024	0.13	0.62	411972	-
rs110095343	rs136724823	0.407	1.45	0.026	0.14	0.62	428579	-
rs110102352	rs109519676	0.458	4.07	0.073	0.28	0.6	87952	-
rs110119747	rs133758443	0.501	2.8	0.06	0.26	0.67	154308	-
rs110179917	rs134932738	0.89	36.25	0.664	0.8	0.95	72923	-
rs110190910	rs109811432	1	29.29	0.625	0.91	1	50296	-
rs110203264	rs136762841	0.032	0.04	0.001	-0.01	0.18	75273	-
rs110218812	rs43496323	0.955	27.97	0.433	0.86	0.99	39561	-
rs110222489	rs108968350	0.828	18.81	0.297	0.71	0.9	366381	18.81
rs110228252	rs134422650	0.257	0.46	0.008	0.03	0.52	162145	-
rs110233071	rs134178947	0.555	16.27	0.278	0.46	0.64	33701	-
rs110233071	rs137223442	0.124	0.48	0.009	0.01	0.27	73325	-
rs110233071	rs137620515	0.433	7.87	0.151	0.31	0.54	62543	-
rs110250169	rs110850310	1	4.84	0.084	0.67	1	70381	-
rs110283283	rs133580531	0.419	4.64	0.097	0.27	0.55	159509	-
rs110283283	rs136251378	0.408	4.45	0.094	0.26	0.54	158600	-
rs110283283	rs136552656	0.408	4.45	0.094	0.26	0.54	169620	-
rs110333284	rs110800292	0.615	21.86	0.352	0.52	0.69	109370	-
rs110336642	rs41570320	0.733	5.29	0.104	0.5	0.86	430076	-
rs110360455	rs134932738	0.89	36.25	0.664	0.8	0.95	53215	-
rs110367141	rs41257152	1	13.32	0.216	0.88	1	189539	-
rs110393685	rs109842586	0.23	0.87	0.018	0.05	0.41	157234	-
rs110424738	rs110850310	0.503	10.12	0.184	0.38	0.61	431081	-
rs110471820	rs110800292	0.644	22.7	0.363	0.55	0.72	87508	-
rs110503751	rs135906938	0.357	4.04	0.081	0.21	0.48	258960	-
rs110533071	rs111014358	1	39.08	0.646	0.94	1	7430	39.08
rs110560670	rs136728112	0.534	6.94	0.144	0.37	0.67	181740	-
rs110573587	rs109485588	0.266	1.28	0.026	0.08	0.44	365698	-
rs110577155	rs133489106	0.195	0.95	0.021	0.04	0.35	158619	-
rs110590154	rs110850310	0.499	9.86	0.18	0.38	0.6	432152	-
rs110600691	rs137515134	0.228	1.74	0.028	0.09	0.36	429154	-
rs110607024	rs42719199	0.112	0.21	0.004	0	0.31	88269	-
rs110616990	rs110049385	0.766	11.67	0.226	0.61	0.87	477937	-
rs110616990	rs135241121	0.004	0	0	-0.01	0.19	474348	-
rs110623773	rs110833729	0.013	0	0	-0.01	0.25	28697	-
rs110634088	rs135268999	0.635	6.49	0.136	0.45	0.76	43809	30.97
rs110663707	rs133758443	0.833	2.26	0.038	0.38	0.95	132865	-
rs110663707	rs136467370	0.833	2.26	0.038	0.38	0.95	127442	-
rs110663707	rs137001154	0.833	2.26	0.038	0.38	0.95	128910	-
rs110665854	rs110850310	0.177	1.32	0.028	0.05	0.3	78077	-
rs110678122	rs41656695	0.319	1.15	0.022	0.09	0.52	187862	-
rs110681959	rs41570320	0.579	5.05	0.108	0.38	0.72	429157	-
rs110695691	rs42864193	0.533	10.65	0.187	0.41	0.64	123737	-
rs110708547	rs109842586	0.195	0.88	0.015	0.04	0.36	258090	-
rs110710415	rs134932738	0.89	36.25	0.664	0.8	0.95	82753	-
rs110731202	rs41257152	0.335	2.2	0.05	0.15	0.49	337784	-
rs110734601	rs110072129	0.677	20.69	0.34	0.57	0.76	26335	36.91
rs110754217	rs109485588	0.781	6.73	0.129	0.57	0.89	346093	-
rs110762589	rs133993391	0.118	0.37	0.008	0.01	0.27	420905	-
rs110813050	rs43709124	0.351	2.61	0.049	0.17	0.52	388491	-
rs110840213	rs110475513	0.301	1.17	0.029	0.09	0.49	384333	-
rs110850310	rs109090598	0.008	0	0	-0.01	0.22	92804	-
rs110850310	rs109330097	0.082	0.25	0.005	0	0.22	477193	-
rs110850310	rs109585354	0.021	0.01	0	-0.01	0.19	3136	314.19
rs110850310	rs109786488	0.267	3.17	0.065	0.14	0.38	73055	-
rs110850310	rs110056976	0.184	0.75	0.015	0.03	0.35	41141	-
rs110850310	rs110513814	0.18	0.71	0.015	0.03	0.34	31122	-
rs110850310	rs135348406	0.271	3.21	0.065	0.15	0.38	76632	-
rs110850310	rs136957735	0.288	4	0.081	0.17	0.39	75026	-
rs110865065	rs109485588	0.255	1.14	0.024	0.07	0.43	354151	-
rs110870999	rs109811432	0.71	14.87	0.335	0.57	0.81	110085	-
rs110873441	rs109258130	0.093	0.25	0.005	0	0.25	131290	-
rs110880913	rs134422650	0.152	0.42	0.009	0.01	0.34	105651	-
rs110882211	rs110850310	0.651	5.14	0.106	0.44	0.79	110304	-
rs110884104	rs137001154	0.552	8	0.161	0.4	0.67	325610	-
rs110890947	rs109485588	0.675	7.33	0.143	0.49	0.8	355077	-
rs110910099	rs110850310	0.505	9.68	0.179	0.38	0.61	428947	-
rs110932216	rs41257135	0.022	0.02	0	-0.01	0.18	421061	-
rs110954997	rs136224638	0.102	0.32	0.006	0	0.25	409926	-
rs110961603	rs134932738	0.89	36.25	0.664	0.8	0.95	59350	-
rs110966557	rs109842586	0.167	0.65	0.012	0.02	0.33	259136	-
rs110966557	rs42300734	0.464	1.25	0.02	0.14	0.7	256337	-
rs110993896	rs110475513	0.309	1.22	0.031	0.09	0.5	384813	-
rs132657118	rs110475513	0.309	1.22	0.031	0.09	0.5	383470	-
rs132657156	rs134710361	0.273	2.92	0.053	0.14	0.4	469742	-
rs132662480	rs136728112	0.738	7.22	0.147	0.52	0.87	432705	-
rs132753457	rs137554670	0.949	50.17	0.644	0.88	0.98	88339	50.17
rs132773806	rs110850310	1	3.39	0.068	0.56	1	52521	-
rs132798564	rs133758443	0.907	20.93	0.34	0.79	0.96	99321	-
rs132798564	rs134932738	0.907	20.93	0.34	0.79	0.96	96905	-
rs132798564	rs136467370	0.907	20.93	0.34	0.79	0.96	93898	-
rs132798564	rs137001154	0.907	20.93	0.34	0.79	0.96	95366	-
rs132808445	rs134710361	0.014	0	0	-0.01	0.29	428378	-
rs132817153	rs135620387	0.222	2.05	0.047	0.09	0.34	398872	-
rs132817153	rs136209194	1	34.72	0.459	0.95	1	16920	-
rs132817153	rs137626275	0.424	7.89	0.171	0.31	0.52	352250	-
rs132851674	rs110229449	0.635	4.02	0.084	0.39	0.79	364367	-
rs132851674	rs133672591	0.077	0.24	0.005	0	0.21	397844	-
rs132851674	rs133788707	0.151	0.46	0.009	0.01	0.32	388316	-
rs132851674	rs133955893	0.003	0	0	-0.01	0.24	431749	-
rs132851674	rs133968836	0.18	0.69	0.013	0.03	0.34	382262	-
rs132851674	rs135656596	0.077	0.24	0.005	0	0.21	400399	-
rs132851674	rs136510241	0.075	0.2	0.004	0	0.22	363568	-
rs132851674	rs137642080	0.22	0.97	0.019	0.05	0.39	444988	-
rs132851674	rs137704076	0.256	1.64	0.032	0.09	0.4	381048	-
rs132852106	rs133117799	0.741	24.76	0.422	0.64	0.82	411586	-
rs132854202	rs134422650	0.128	0.29	0.007	0.01	0.32	142888	-
rs132860421	rs135417236	0.577	15.26	0.254	0.47	0.67	53533	-
rs132931822	rs110929212	0.827	3.75	0.078	0.5	0.94	164923	48.07
rs132937359	rs42300734	0.2	1.48	0.033	0.07	0.34	400547	-
rs132955599	rs109627218	0.495	4.44	0.075	0.31	0.64	393861	-
rs132962852	rs41257135	1	59.94	0.714	0.96	1	21093	-
rs132978247	rs109485588	0.741	6.06	0.118	0.52	0.87	389847	-
rs132986033	rs135906938	0.725	5.21	0.094	0.49	0.86	399501	-
rs133006973	rs110705192	0.38	7.27	0.128	0.27	0.48	486518	-
rs133006973	rs133895098	0.38	7.27	0.128	0.27	0.48	482341	-
rs133006973	rs136435118	0.38	7.27	0.128	0.27	0.48	478372	-
rs133068512	rs109258130	0.108	0.33	0.007	0	0.26	217443	-
rs133074694	rs42864193	0.933	58.67	0.73	0.87	0.97	8396	-
rs133079892	rs41570320	0.829	11.05	0.208	0.67	0.92	103946	-
rs133130626	rs133141650	0.946	8.42	0.158	0.75	0.99	120773	-
rs133141650	rs110405798	0.115	0.42	0.009	0.01	0.26	363397	-
rs133141650	rs110647119	0.113	0.55	0.011	0.01	0.24	413041	-
rs133141650	rs135696273	1	8.28	0.132	0.8	1	22733	-
rs133141650	rs135701198	1	11.08	0.173	0.85	1	10397	-
rs133141650	rs136756734	1	11.08	0.173	0.85	1	27380	-
rs133141650	rs137010513	1	11.08	0.173	0.85	1	3703	630.53
rs133141650	rs137100892	0.018	0	0	0	0.36	196254	-
rs133141650	rs137464239	0.26	1.29	0.026	0.08	0.42	189630	-
rs133142806	rs136223667	0.189	0.09	0.002	0.02	0.62	327266	-
rs133147448	rs136467370	0.924	31.04	0.503	0.83	0.97	20822	-
rs133147448	rs137001154	0.924	31.04	0.503	0.83	0.97	22290	-
rs133183983	rs110850310	0.179	0.76	0.017	0.03	0.34	35687	-
rs133193110	rs133141650	0.946	8.72	0.151	0.75	0.99	54889	-
rs133223192	rs136044868	0.799	8	0.136	0.6	0.9	305540	-
rs133232224	rs41570320	0.898	11.39	0.195	0.74	0.96	439889	-
rs133289027	rs136044868	0.765	16.99	0.326	0.63	0.86	447969	-
rs133290024	rs134932738	0.931	38.95	0.624	0.85	0.98	5595	-
rs133290024	rs136467370	0.931	38.95	0.624	0.85	0.98	2588	-
rs133292667	rs134974700	0.738	12.5	0.212	0.59	0.84	150121	-
rs133325919	rs133141650	0.938	7.14	0.139	0.72	0.99	115819	-
rs133370437	rs109627218	0.576	6.45	0.112	0.4	0.71	382703	-
rs133371525	rs109811432	0.816	16.38	0.342	0.68	0.9	55195	-
rs133404339	rs136467370	1	15.37	0.216	0.89	1	6773	-
rs133419416	rs108963764	0.332	0.42	0.014	0.04	0.64	147497	-
rs133465516	rs109842586	0.688	10.71	0.183	0.54	0.8	154914	-
rs133467258	rs41257152	0.654	5.25	0.106	0.44	0.79	408558	-
rs133469735	rs133989135	0.597	15.89	0.286	0.49	0.69	128006	43.58
rs133469735	rs135517638	0.341	3.06	0.066	0.18	0.48	177712	-
rs133469735	rs136818312	0.608	16.38	0.293	0.5	0.7	209811	-
rs133471470	rs109274298	0.89	25.64	0.457	0.78	0.95	211512	54.18
rs133471470	rs135791996	0.895	28.54	0.512	0.79	0.95	226317	-
rs133489106	rs109010207	0.904	12.16	0.207	0.75	0.97	206743	-
rs133489106	rs109297039	0.904	12.16	0.207	0.75	0.97	212842	-
rs133489106	rs109509942	0.904	12.15	0.211	0.76	0.97	242580	-
rs133489106	rs109638820	0.904	12.16	0.207	0.75	0.97	214823	-
rs133489106	rs109758595	0.903	12.17	0.202	0.75	0.97	256782	-
rs133489106	rs109770037	0.895	10.81	0.187	0.73	0.96	367223	-
rs133489106	rs109922571	0.907	12.72	0.212	0.76	0.97	324416	-
rs133489106	rs110041052	1	6.48	0.107	0.75	1	201186	-
rs133489106	rs110093570	0.904	12.15	0.211	0.76	0.97	228146	-
rs133489106	rs110596898	0.589	5.11	0.098	0.39	0.73	437840	-
rs133489106	rs110649433	0.139	0.38	0.008	0.01	0.31	207441	-
rs133489106	rs110711827	0.895	10.81	0.187	0.73	0.96	352729	-
rs133489106	rs110730566	0.903	12.17	0.202	0.75	0.97	263941	-
rs133489106	rs110837733	1	8.99	0.139	0.82	1	192633	-
rs133489106	rs110941696	0.904	12.16	0.207	0.75	0.97	212104	-
rs133489106	rs134440755	1	9.05	0.137	0.82	1	152444	109.33
rs133489106	rs134602916	1	9.05	0.137	0.82	1	186953	-
rs133489106	rs134642888	0.904	12.16	0.207	0.75	0.97	245853	-
rs133489106	rs136152121	0.903	12.17	0.202	0.75	0.97	307820	-
rs133489106	rs136300562	1	9.05	0.137	0.82	1	162017	-
rs133489106	rs136901559	0.904	12.16	0.207	0.75	0.97	208454	-
rs133491210	rs109811432	0.838	24.21	0.506	0.73	0.91	7672	121.05
rs133526850	rs136467370	0.924	31.04	0.503	0.83	0.97	13146	-
rs133526850	rs137001154	0.924	31.04	0.503	0.83	0.97	14614	-
rs133538786	rs133141650	0.947	8.72	0.158	0.76	0.99	140714	-
rs133600063	rs134710361	0.004	0	0	-0.01	0.28	446153	-
rs133610240	rs110800292	0.437	9.11	0.17	0.32	0.53	138084	-
rs133642444	rs41570320	0.905	12.04	0.223	0.76	0.97	142756	-
rs133661649	rs43560220	1	35.91	0.42	0.94	1	20066	-
rs133668509	rs109485588	0.741	6.06	0.118	0.52	0.87	397216	-
rs133676035	rs110475513	0.411	1.21	0.026	0.12	0.64	393152	-
rs133687070	rs137275303	1	36.81	0.601	0.93	1	74948	-
rs133698332	rs136728112	0.46	6.66	0.143	0.31	0.59	329227	-
rs133705416	rs136044868	0.799	8	0.136	0.6	0.9	287316	-
rs133710221	rs137085762	0.718	9.87	0.183	0.56	0.83	255158	-
rs133714062	rs134974700	0.777	11	0.192	0.62	0.88	214218	-
rs133717742	rs133141650	0.943	8.15	0.143	0.74	0.99	89769	-
rs133742196	rs133141650	0.483	2.72	0.061	0.25	0.66	193037	-
rs133758443	rs43613875	0.741	9.45	0.171	0.57	0.85	437429	-
rs133758443	rs43614654	0.694	9.6	0.182	0.53	0.81	411653	-
rs133758443	rs43616736	1	1.35	0.031	0.23	0.99	257242	-
rs133816272	rs132817153	0.015	0.01	0	-0.01	0.15	351118	23.3
rs133816272	rs43709124	0.252	1	0.016	0.06	0.44	362225	-
rs133831515	rs136044868	0.765	16.99	0.326	0.63	0.86	365221	-
rs133834524	rs135130229	0.387	5.69	0.104	0.25	0.51	50481	55.07
rs133851974	rs109372848	0.471	1.69	0.042	0.18	0.68	73808	-
rs133855958	rs136607764	0.822	18.65	0.311	0.71	0.9	13288	822.92
rs133877387	rs110532113	0.549	3.65	0.073	0.32	0.72	303170	-
rs133901034	rs137515134	0.887	44.17	0.593	0.82	0.94	5596	159.43
rs133956177	rs135130229	0.493	6.43	0.112	0.34	0.62	119729	-
rs133958157	rs137335514	0.055	0.13	0.003	-0.01	0.19	246928	-
rs133991626	rs137599464	0.43	8.03	0.159	0.31	0.53	398035	-
rs133995095	rs136467370	0.924	31.04	0.503	0.83	0.97	22168	-
rs133995095	rs137001154	0.924	31.04	0.503	0.83	0.97	23636	-
rs133996653	rs109842586	0.491	1.47	0.026	0.17	0.71	191552	-
rs134008091	rs136397618	0.306	1.57	0.025	0.11	0.48	445673	-
rs134063309	rs133141650	0.562	3.19	0.068	0.31	0.73	13083	736.04
rs134075883	rs134710361	0.344	0.64	0.012	0.06	0.61	64880	109.86
rs134080565	rs109258130	0.11	0.31	0.007	0	0.27	133835	-
rs134131826	rs109842586	0.462	1.23	0.022	0.14	0.7	265578	-
rs134178975	rs136223667	0.149	0.05	0.001	0.01	0.61	339276	-
rs134195157	rs110800292	0.663	26.36	0.412	0.58	0.73	64103	-
rs134208002	rs135742569	0.69	19.44	0.311	0.58	0.78	295788	19.44
rs134216772	rs41257135	1	29.36	0.382	0.94	1	32397	-
rs134229733	rs41257135	1	59.94	0.714	0.96	1	17114	892.22
rs134229785	rs136728112	0.678	2.06	0.038	0.3	0.86	463054	-
rs134240824	rs132674003	0.039	0.07	0.001	-0.01	0.17	444265	0.07
rs134250339	rs109751397	1	51.04	0.764	0.95	1	5458	177.5
rs134260148	rs110475513	0.058	0.04	0.001	0	0.29	117977	4.86
rs134310054	rs109433158	0.139	0.28	0.007	0.01	0.34	243271	-
rs134310054	rs110023776	0.139	0.28	0.007	0.01	0.34	245470	-
rs134346705	rs109811432	0.768	9.62	0.192	0.59	0.88	72409	-
rs134367027	rs134422650	0.033	0.03	0.001	-0.01	0.22	354099	-
rs134378853	rs134422650	0.136	0.11	0.003	0.01	0.44	310558	-
rs134422650	rs109039020	0.628	15.93	0.326	0.51	0.72	199991	-
rs134422650	rs109094399	0.609	15.85	0.321	0.5	0.7	137341	-
rs134422650	rs109382460	0.609	15.85	0.321	0.5	0.7	144020	-
rs134422650	rs109595393	0.609	15.85	0.321	0.5	0.7	163045	-
rs134422650	rs109615702	0.609	15.85	0.321	0.5	0.7	162269	-
rs134422650	rs109647300	0.609	15.85	0.321	0.5	0.7	132062	-
rs134422650	rs109705822	0.609	15.85	0.321	0.5	0.7	157069	-
rs134422650	rs109756952	0.609	15.85	0.321	0.5	0.7	165853	-
rs134422650	rs109805933	0.609	15.85	0.321	0.5	0.7	196799	-
rs134422650	rs110057848	0.609	15.85	0.321	0.5	0.7	132783	-
rs134422650	rs110249659	0.609	15.85	0.321	0.5	0.7	134411	-
rs134422650	rs110441494	0.609	15.85	0.321	0.5	0.7	131005	-
rs134422650	rs110718277	0.609	15.85	0.321	0.5	0.7	191163	-
rs134422650	rs110772590	0.609	15.85	0.321	0.5	0.7	141455	-
rs134422650	rs110785358	0.609	15.85	0.321	0.5	0.7	128437	-
rs134422650	rs135061782	0.609	15.85	0.321	0.5	0.7	179712	-
rs134422650	rs135955637	0.628	15.93	0.326	0.51	0.72	204691	-
rs134422650	rs137354095	0.453	7.67	0.153	0.32	0.57	486415	-
rs134425080	rs42300734	0.047	0.04	0.001	0	0.25	382980	-
rs134426056	rs135417236	0.232	1.2	0.024	0.07	0.39	98338	-
rs134437781	rs135417236	0.757	19.56	0.313	0.65	0.84	57952	-
rs134475968	rs110850310	0.07	0.25	0.005	0	0.19	457505	-
rs134527567	rs133141650	0.943	8.15	0.143	0.74	0.99	49665	-
rs134533801	rs110623773	0.098	0.4	0.007	0	0.23	434357	-
rs134537160	rs134710361	0.004	0	0	-0.01	0.28	447344	-
rs134550201	rs109485588	0.315	2.3	0.047	0.15	0.46	350893	-
rs134554095	rs110850310	0.07	0.25	0.005	0	0.19	467851	-
rs134631754	rs43763963	0.931	7.07	0.124	0.7	0.99	73288	-
rs134662362	rs133141650	0.462	2.16	0.051	0.21	0.65	104813	-
rs134716347	rs134962804	1	35.73	0.509	0.95	1	73260	-
rs134746832	rs110623773	0.014	0	0	-0.01	0.19	445134	-
rs134772503	rs135363259	1	18.01	0.248	0.9	1	53756	18.01
rs134778197	rs109811432	0.819	17.25	0.359	0.69	0.9	120619	-
rs134799830	rs110954997	0.082	0.28	0.005	0	0.21	14009	-
rs134811707	rs109811432	0.452	5.99	0.13	0.3	0.59	146735	-
rs134822366	rs43709124	0.186	1.55	0.026	0.06	0.31	466260	-
rs134824355	rs133877387	1	4.42	0.058	0.65	1	329506	-
rs134864770	rs134974700	0.777	11	0.192	0.62	0.88	221113	-
rs134880273	rs136044868	0.813	26.32	0.51	0.7	0.89	293142	-
rs134894748	rs110041796	0.352	5.02	0.108	0.23	0.46	356995	5.02
rs134920159	rs135268999	0.368	2.68	0.062	0.19	0.52	428962	-
rs134921052	rs41257152	0.052	0.07	0.001	-0.01	0.23	246794	-
rs134932738	rs109775301	0.705	6.45	0.105	0.5	0.83	430164	-
rs134932738	rs135934941	0.559	7.81	0.153	0.4	0.68	25691	-
rs134932738	rs42784136	0.619	17.58	0.356	0.51	0.71	462574	-
rs134932738	rs43613875	0.741	9.45	0.171	0.57	0.85	439845	-
rs134932738	rs43614654	0.694	9.6	0.182	0.53	0.81	414069	-
rs134962804	rs136248132	0.987	64.5	0.876	0.94	1	169284	-
rs134974700	rs132922970	0.954	10.48	0.148	0.78	0.99	452751	10.48
rs135000519	rs109372848	0.429	1.46	0.034	0.15	0.64	172333	-
rs135001652	rs133141650	0.483	2.72	0.061	0.25	0.66	189802	-
rs135047913	rs134422650	0.028	0.02	0	-0.01	0.23	173713	-
rs135102452	rs110692053	0.675	16.76	0.301	0.56	0.76	219255	-
rs135102452	rs132754106	0.792	22.87	0.388	0.69	0.87	235531	-
rs135102452	rs133675968	0.792	22.87	0.388	0.69	0.87	238532	-
rs135102452	rs134258237	0.673	16.6	0.296	0.56	0.76	200739	-
rs135102452	rs134302101	0.787	21.99	0.374	0.68	0.86	230236	-
rs135102452	rs134976706	0.792	22.87	0.388	0.69	0.87	240068	-
rs135102452	rs135261519	0.676	17.03	0.302	0.57	0.76	210144	-
rs135102452	rs135447563	0.787	21.99	0.374	0.68	0.86	204391	-
rs135102452	rs135478704	0.989	65.96	0.797	0.94	1	94899	378.23
rs135102452	rs135698103	0.792	22.87	0.388	0.69	0.87	237805	-
rs135102452	rs135778231	0.989	65.96	0.797	0.94	1	102916	-
rs135102452	rs136009119	0.676	17.03	0.302	0.57	0.76	207851	-
rs135102452	rs136155631	0.792	22.87	0.388	0.69	0.87	242588	-
rs135102452	rs136778807	0.81	27.7	0.452	0.72	0.88	142339	-
rs135102452	rs137210911	0.989	65.96	0.797	0.94	1	98827	-
rs135102452	rs42759935	0.989	58.39	0.729	0.94	1	125622	-
rs135106367	rs135130229	0.577	12.53	0.209	0.45	0.68	211784	-
rs135117066	rs41570320	0.579	5.05	0.108	0.38	0.72	436878	-
rs135148828	rs135641796	0.259	0.96	0.02	0.06	0.45	228795	-
rs135153632	rs109040721	0.571	8.29	0.15	0.42	0.69	23608	-
rs135168299	rs41602450	0.476	5.53	0.139	0.31	0.61	72505	26.54
rs135174680	rs134932738	1	46.6	0.685	0.95	1	4807	-
rs135181793	rs109842586	0.462	1.23	0.022	0.14	0.7	263203	-
rs135190137	rs110850310	0.091	0.26	0.005	0	0.24	422760	-
rs135247298	rs134936445	0.199	1.8	0.034	0.08	0.31	131073	21.7
rs135247298	rs135500412	0.592	16.71	0.259	0.49	0.68	361965	-
rs135268935	rs110954997	0.06	0.07	0.001	0	0.25	80462	-
rs135268999	rs109931866	0.034	0.03	0.001	-0.01	0.22	394315	-
rs135268999	rs133528100	1	41.88	0.543	0.95	1	95700	64.44
rs135347722	rs133141650	0.562	3.19	0.068	0.31	0.73	22891	-
rs135417236	rs109500167	0.204	1.77	0.038	0.08	0.32	487570	-
rs135417236	rs133961677	0.061	0.15	0.003	0	0.19	459969	-
rs135417236	rs134087871	0.717	6.85	0.135	0.52	0.84	250457	-
rs135484459	rs134087872	0.883	15.08	0.24	0.74	0.95	193173	-
rs135522467	rs109010207	0.904	12.16	0.207	0.75	0.97	207667	-
rs135522467	rs109297039	0.904	12.16	0.207	0.75	0.97	213766	-
rs135522467	rs109479738	0.05	0.06	0.001	-0.01	0.22	487200	-
rs135522467	rs109509942	0.904	12.15	0.211	0.76	0.97	243504	-
rs135522467	rs109638820	0.904	12.16	0.207	0.75	0.97	215747	-
rs135522467	rs109758595	0.903	12.17	0.202	0.75	0.97	257706	-
rs135522467	rs109770037	0.895	10.81	0.187	0.73	0.96	368147	-
rs135522467	rs109922571	0.907	12.72	0.212	0.76	0.97	325340	-
rs135522467	rs110093570	0.904	12.15	0.211	0.76	0.97	229070	-
rs135522467	rs110219324	0.661	14.1	0.252	0.54	0.76	499876	-
rs135522467	rs110711827	0.895	10.81	0.187	0.73	0.96	353653	-
rs135522467	rs110730566	0.903	12.17	0.202	0.75	0.97	264865	-
rs135522467	rs110941696	0.904	12.16	0.207	0.75	0.97	213028	-
rs135522467	rs110962391	0.668	10.04	0.176	0.52	0.78	464933	-
rs135522467	rs111018334	0.753	8.99	0.174	0.58	0.86	470228	-
rs135522467	rs134642888	0.904	12.16	0.207	0.75	0.97	246777	-
rs135522467	rs136152121	0.903	12.17	0.202	0.75	0.97	308744	-
rs135522467	rs136901559	0.904	12.16	0.207	0.75	0.97	209378	-
rs135522467	rs137094986	0.772	16.08	0.291	0.65	0.86	447211	-
rs135522467	rs137270275	0.015	0.01	0	-0.01	0.19	477805	-
rs135522467	rs29016375	0.661	14.1	0.252	0.54	0.76	497849	-
rs135522467	rs41638571	0.772	16.08	0.291	0.65	0.86	449372	-
rs135529253	rs136467370	0.924	31.04	0.503	0.83	0.97	16693	-
rs135529253	rs137001154	0.924	31.04	0.503	0.83	0.97	18161	-
rs135531064	rs135906938	0.373	4.53	0.096	0.23	0.49	359286	-
rs135572230	rs109258130	0.108	0.33	0.007	0	0.26	225017	-
rs135590646	rs136773261	0.953	43.11	0.85	0.88	0.99	15565	153.2
rs135597257	rs136728112	0.393	3.55	0.076	0.22	0.55	374679	-
rs135608089	rs109811432	0.548	6.49	0.136	0.38	0.69	80896	-
rs135641796	rs110944708	0.144	0.74	0.019	0.02	0.27	219945	-
rs135651365	rs135130229	0.381	4.05	0.07	0.23	0.52	226544	-
rs135654843	rs42864193	0.418	7.57	0.144	0.3	0.52	149594	-
rs135761596	rs110954997	0.082	0.28	0.005	0	0.21	16152	-
rs135762399	rs134710361	0.117	0.2	0.005	0	0.32	461593	-
rs135784047	rs41570320	1	23.17	0.348	0.93	1	150607	-
rs135785191	rs110800292	0.663	26.36	0.412	0.58	0.73	62960	-
rs135804251	rs43560220	1	58.77	0.684	0.96	1	9547	203.2
rs135815881	rs110623773	0.239	2.51	0.049	0.11	0.35	154062	-
rs135842047	rs41257135	0.331	2.98	0.058	0.18	0.47	418386	-
rs135906938	rs110770401	0.54	13.31	0.223	0.43	0.63	66624	-
rs135933052	rs134974700	1	5.23	0.089	0.7	1	122316	50.73
rs136044868	rs109554367	1	42.93	0.797	0.93	1	55347	536.13
rs136044868	rs109576367	1	41.69	0.779	0.93	1	80572	-
rs136044868	rs110407852	0.977	40.82	0.778	0.9	1	62788	-
rs136044868	rs132844723	0.976	39.58	0.76	0.9	1	418086	-
rs136044868	rs132913688	0.977	40.82	0.778	0.9	1	365573	-
rs136044868	rs133953261	0.977	40.82	0.778	0.9	1	96139	-
rs136044868	rs134680898	0.977	40.82	0.778	0.9	1	254683	-
rs136044868	rs135009880	1	41.69	0.779	0.93	1	98475	-
rs136044868	rs135305605	0.976	39.58	0.76	0.9	1	426235	-
rs136044868	rs135648499	0.977	40.82	0.778	0.9	1	240576	-
rs136044868	rs135766738	0.8	28.56	0.574	0.7	0.87	147353	-
rs136044868	rs136055225	0.977	40.82	0.778	0.9	1	282757	-
rs136044868	rs136104541	0.977	40.82	0.778	0.9	1	262954	-
rs136044868	rs136449023	0.977	40.82	0.778	0.9	1	59648	-
rs136044868	rs136521659	0.977	40.82	0.778	0.9	1	324118	-
rs136044868	rs136556498	0.976	39.58	0.76	0.9	1	427641	-
rs136044868	rs136918373	0.977	40.82	0.778	0.9	1	84028	-
rs136044868	rs136920923	0.977	40.82	0.778	0.9	1	201697	-
rs136044868	rs137827211	0.977	40.82	0.778	0.9	1	93412	-
rs136044868	rs41607589	0.977	40.82	0.778	0.9	1	69902	-
rs136044868	rs43551925	1	41.69	0.779	0.93	1	118219	-
rs136044868	rs43553056	1	41.69	0.779	0.93	1	170419	-
rs136044868	rs43553076	1	41.69	0.779	0.93	1	210391	-
rs136044868	rs43553093	0.977	40.82	0.778	0.9	1	274108	-
rs136062072	rs136607764	1	28.89	0.386	0.94	1	109459	-
rs136082720	rs110850310	0.07	0.25	0.005	0	0.19	455123	-
rs136090244	rs109446650	0.779	28.69	0.487	0.68	0.85	98452	-
rs136090244	rs110091112	0.779	28.69	0.487	0.68	0.85	102912	-
rs136090244	rs134518992	0.779	28.69	0.487	0.68	0.85	101518	-
rs136090244	rs42359953	0.779	28.69	0.487	0.68	0.85	95307	-
rs136090244	rs42359968	0.779	28.69	0.487	0.68	0.85	93418	-
rs136090244	rs42508721	0.976	26.92	0.442	0.88	1	349017	-
rs136097891	rs109005284	0.815	34.51	0.514	0.73	0.88	122974	41.11
rs136217976	rs109842586	0.268	1.47	0.028	0.09	0.43	296881	-
rs136223667	rs109546773	0.319	2.94	0.054	0.17	0.45	482631	-
rs136223667	rs110102720	0.474	7.51	0.127	0.33	0.6	395595	-
rs136223667	rs110729058	1	81.71	0.921	0.97	1	114530	-
rs136223667	rs133138164	0.199	0.98	0.019	0.05	0.35	188159	-
rs136223667	rs133480685	0.454	7.48	0.138	0.32	0.57	277142	-
rs136223667	rs134837579	0.454	7.48	0.138	0.32	0.57	269335	-
rs136223667	rs136370224	0.452	5.71	0.113	0.3	0.57	270123	-
rs136223667	rs136499021	0.454	7.48	0.138	0.32	0.57	276472	-
rs136223667	rs137015467	0.345	3.56	0.069	0.2	0.48	483686	-
rs136223667	rs137115760	0.474	7.51	0.127	0.33	0.6	391783	-
rs136230883	rs136467370	0.924	31.04	0.503	0.83	0.97	25999	-
rs136230883	rs137001154	0.924	31.04	0.503	0.83	0.97	27467	-
rs136231508	rs109492731	0.69	2.62	0.062	0.35	0.86	478775	-
rs136263475	rs136223667	0.232	2.32	0.046	0.11	0.35	363200	-
rs136321863	rs41570320	0.745	8.68	0.169	0.57	0.85	403499	-
rs136331927	rs110850310	0.007	0	0	-0.01	0.27	466679	-
rs136343501	rs42864193	0.933	58.67	0.73	0.87	0.97	7115	-
rs136360354	rs109485588	0.533	12.28	0.222	0.42	0.63	59029	51.42
rs136394517	rs43560220	0.299	1.88	0.034	0.12	0.45	329851	-
rs136448183	rs136635948	0.779	14.81	0.325	0.63	0.88	8390	-
rs136448542	rs136044868	0.807	6.58	0.111	0.58	0.91	297900	-
rs136466665	rs110954997	0.574	2.9	0.055	0.31	0.75	199406	-
rs136467370	rs137475488	0.004	0	0	-0.01	0.2	375660	-
rs136481975	rs43446901	0.595	6.31	0.129	0.42	0.72	461494	-
rs136504343	rs41257152	0.837	9.83	0.176	0.67	0.92	445260	-
rs136515861	rs41570320	0.898	11.39	0.195	0.74	0.96	441306	-
rs136517939	rs136728112	0.482	6.37	0.134	0.33	0.62	231793	-
rs136533736	rs135649017	0.876	39.2	0.599	0.79	0.93	156593	47.96
rs136597781	rs110800292	0.525	14.2	0.244	0.42	0.61	189283	-
rs136607764	rs109059680	0.618	11.71	0.207	0.49	0.72	166340	-
rs136607764	rs109743520	0.612	12.38	0.221	0.49	0.71	164570	-
rs136607764	rs110317037	0.557	9.53	0.185	0.42	0.66	160659	-
rs136607764	rs110318728	1	33.36	0.448	0.94	1	6904	816.33
rs136607764	rs41658565	0.462	6.3	0.124	0.32	0.58	181187	-
rs136612475	rs136762841	0.154	0.61	0.014	0.02	0.3	39976	-
rs136635948	rs132908072	0.719	7.33	0.157	0.52	0.85	182386	190.48
rs136635948	rs133607690	1	5.57	0.086	0.72	1	388971	-
rs136635948	rs133838739	1	4.33	0.075	0.65	1	375455	-
rs136635948	rs134569397	0.719	7.33	0.157	0.52	0.85	184952	-
rs136635948	rs134877305	1	5.57	0.086	0.72	1	406046	-
rs136635948	rs135258723	1	5.57	0.086	0.72	1	391529	-
rs136635948	rs137539122	0.781	15.35	0.338	0.63	0.88	192961	-
rs136739022	rs135417236	0.596	11.44	0.194	0.47	0.7	33504	-
rs136762841	rs109591642	0.344	4.27	0.078	0.21	0.46	449487	-
rs136762841	rs133281630	0.415	2.34	0.046	0.2	0.59	347257	-
rs136762841	rs134871858	0.388	2.07	0.041	0.17	0.57	361208	-
rs136762841	rs134993911	0.388	2.07	0.041	0.17	0.57	351206	-
rs136762841	rs135280212	0.23	2.35	0.044	0.11	0.34	436261	-
rs136762841	rs135324126	0.388	2.07	0.041	0.17	0.57	355096	-
rs136762841	rs136171089	0.415	2.34	0.046	0.2	0.59	356068	-
rs136762841	rs136348761	0.388	2.07	0.041	0.17	0.57	352161	-
rs136762841	rs136517057	0.155	1.21	0.021	0.04	0.27	299596	191.69
rs136885730	rs109372848	0.486	9.26	0.164	0.36	0.59	26992	175.14
rs136910092	rs110850310	0.66	5.9	0.095	0.46	0.8	204631	-
rs136987243	rs136044868	0.765	16.99	0.326	0.63	0.86	347875	-
rs137001154	rs135568379	0.623	17.33	0.365	0.51	0.71	496558	-
rs137001154	rs137216258	0.618	13.89	0.275	0.49	0.72	458950	-
rs137001154	rs42782115	0.545	10.72	0.222	0.42	0.65	489238	-
rs137001154	rs42782127	0.623	17.33	0.365	0.51	0.71	487659	-
rs137001154	rs42783066	0.537	9.92	0.207	0.4	0.65	481454	-
rs137001154	rs42783120	0.583	15.13	0.316	0.47	0.68	471856	-
rs137001154	rs42784136	0.619	17.58	0.356	0.51	0.71	464113	-
rs137003422	rs136467370	0.924	31.04	0.503	0.83	0.97	25138	-
rs137003422	rs137001154	0.924	31.04	0.503	0.83	0.97	26606	-
rs137030876	rs42300734	0.079	0.03	0.001	0	0.46	282742	-
rs137077550	rs110331672	0.795	8.36	0.153	0.61	0.9	5395	25.25
rs137077550	rs110417686	0.724	6.77	0.125	0.52	0.85	14777	-
rs137077550	rs135987152	0.067	0.08	0.002	0	0.26	20498	-
rs137077550	rs136463427	0.067	0.08	0.002	0	0.26	17657	-
rs137085762	rs135641774	0.583	10.98	0.188	0.45	0.69	499231	-
rs137085762	rs135880419	0.449	10.88	0.19	0.34	0.54	184556	-
rs137097653	rs134008091	0.504	2.72	0.059	0.26	0.68	387786	-
rs137157041	rs110202758	0.228	0.96	0.02	0.05	0.41	436507	-
rs137157041	rs137672672	0.203	0.72	0.015	0.04	0.39	434384	-
rs137157041	rs42678409	0.203	0.72	0.015	0.04	0.39	457151	-
rs137157041	rs42678419	0.203	0.72	0.015	0.04	0.39	456051	-
rs137157041	rs42679242	0.203	0.72	0.015	0.04	0.39	450599	-
rs137157041	rs42679291	0.203	0.72	0.015	0.04	0.39	430362	3.84
rs137157041	rs42680248	0.203	0.72	0.015	0.04	0.39	435045	-
rs137183188	rs134422650	0.278	0.19	0.005	0.03	0.69	419961	-
rs137183690	rs136607764	1	31.48	0.416	0.94	1	28179	-
rs137190384	rs135522467	0.062	0.09	0.002	0	0.24	7578	19.05
rs137205320	rs109519676	0.369	3.2	0.068	0.2	0.51	254052	-
rs137232459	rs132984471	1	13.72	0.199	0.87	1	51704	-
rs137232459	rs133234906	1	13.72	0.199	0.87	1	68725	-
rs137232459	rs42209634	0.741	8.1	0.165	0.55	0.86	391702	-
rs137258514	rs136044868	0.765	16.99	0.326	0.63	0.86	426185	-
rs137275303	rs109299840	0.393	2.73	0.047	0.2	0.55	165623	-
rs137275303	rs109505632	0.402	2.41	0.041	0.19	0.57	161386	-
rs137275303	rs135400297	0.404	3.15	0.055	0.22	0.56	163453	-
rs137275303	rs42093019	0.393	2.73	0.047	0.2	0.55	169353	-
rs137275303	rs42093020	0.388	2.64	0.046	0.19	0.55	170197	-
rs137284313	rs136607764	1	30.18	0.397	0.94	1	112964	-
rs137303208	rs136467370	0.924	31.04	0.503	0.83	0.97	6309	-
rs137303208	rs137001154	0.924	31.04	0.503	0.83	0.97	7777	-
rs137320425	rs109258130	0.108	0.33	0.007	0	0.26	161212	-
rs137370278	rs109474992	0.95	46.93	0.597	0.88	0.98	5396	52.33
rs137370278	rs110896411	0.228	0.57	0.012	0.03	0.44	109022	-
rs137426440	rs109842586	0.112	0.15	0.003	0	0.34	304482	-
rs137436443	rs133558818	0.292	1.2	0.024	0.08	0.48	170118	-
rs137436443	rs134252071	0.237	1.84	0.036	0.09	0.37	285146	-
rs137436443	rs135366958	0.132	0.49	0.011	0.01	0.28	158006	-
rs137436443	rs136752598	0.191	0.41	0.008	0.02	0.41	159005	-
rs137452442	rs136044868	0.807	6.58	0.111	0.58	0.91	285057	370.08
rs137466268	rs135417236	0.564	15.4	0.252	0.46	0.65	55792	-
rs137487540	rs136728112	0.738	7.22	0.147	0.52	0.87	433959	-
rs137496307	rs110800292	0.663	26.36	0.412	0.58	0.73	57331	-
rs137501393	rs110850310	1	3.39	0.068	0.56	1	49645	-
rs137511695	rs110332445	0.782	3.85	0.08	0.48	0.91	297510	-
rs137515134	rs135902382	0.202	0.69	0.012	0.03	0.38	311660	-
rs137515134	rs137128385	0.866	42.78	0.576	0.79	0.92	6500	162.73
rs137515134	rs137765809	0.216	2.26	0.04	0.1	0.33	367779	-
rs137515134	rs29027640	0.219	1.43	0.03	0.07	0.36	410252	-
rs137592598	rs109842586	0.135	0.32	0.007	0.01	0.32	260034	-
rs137599464	rs133715347	0.072	0.25	0.005	0	0.19	171863	-
rs137599464	rs135234489	0.333	3.63	0.074	0.19	0.46	356908	-
rs137599464	rs135891857	0.315	1.37	0.029	0.1	0.5	189673	-
rs137599464	rs136523342	0.43	8.33	0.173	0.32	0.53	40831	71.33
rs137633683	rs43763963	0.931	7.07	0.124	0.7	0.99	66188	266.06
rs137643028	rs110329342	0.966	58.43	0.735	0.91	0.99	2340	60.89
rs137668888	rs42864193	0.261	2.98	0.059	0.14	0.37	172562	-
rs137676752	rs42864193	0.612	11.41	0.191	0.48	0.72	239119	-
rs137743133	rs43560220	0.123	0.53	0.011	0.01	0.26	240595	-
rs137745058	rs134932738	0.854	7.36	0.115	0.64	0.94	92784	-
rs137745058	rs137001154	0.854	7.36	0.115	0.64	0.94	91245	-
rs137746701	rs136467370	0.924	31.04	0.503	0.83	0.97	23226	-
rs137746701	rs137001154	0.924	31.04	0.503	0.83	0.97	24694	-
rs137750716	rs136097891	0.256	0.92	0.018	0.06	0.45	386268	-
rs137763401	rs134422272	0.163	0.59	0.013	0.02	0.33	395456	1.18
rs137763401	rs135768681	0.163	0.59	0.013	0.02	0.33	412741	-
rs137797781	rs137599464	0.001	0	0	-0.01	0.18	323359	-
rs137801265	rs137335514	0.055	0.13	0.003	-0.01	0.19	247803	-
rs137806278	rs134974700	0.777	11	0.192	0.62	0.88	216169	-
rs41255155	rs110294617	0.797	34.79	0.512	0.71	0.86	13453	-
rs41255155	rs133730172	0.797	34.79	0.512	0.71	0.86	15726	-
rs41255155	rs136045492	0.898	42.84	0.592	0.82	0.95	7652	431.2
rs41255155	rs41255633	0.797	34.79	0.512	0.71	0.86	12285	-
rs41255155	rs41584900	0.793	33.45	0.496	0.71	0.86	30058	-
rs41255167	rs110931280	0.732	15.52	0.267	0.61	0.82	156955	15.52
rs41257135	rs108992629	1	29.36	0.382	0.94	1	16529	852.71
rs41257135	rs109028905	0.238	1.91	0.038	0.1	0.37	172851	-
rs41257135	rs109052123	0.238	1.91	0.038	0.1	0.37	169152	-
rs41257135	rs109289367	1	59.94	0.714	0.96	1	29226	-
rs41257135	rs133468811	0.201	1.43	0.028	0.06	0.33	167352	-
rs41257135	rs133474920	1	16.89	0.234	0.9	1	75923	-
rs41257135	rs133678249	0.336	0.59	0.011	0.05	0.61	323823	-
rs41257135	rs134227063	0.277	0.42	0.008	0.03	0.56	287983	-
rs41257135	rs135022612	0.303	0.51	0.009	0.04	0.58	272965	-
rs41257135	rs135445984	0.142	0.7	0.014	0.02	0.27	292788	-
rs41257135	rs136016366	0.178	1.04	0.02	0.04	0.31	132248	-
rs41257135	rs136247410	1	29.36	0.382	0.94	1	86313	-
rs41257135	rs137557407	1	29.36	0.382	0.94	1	71546	-
rs41257141	rs109195644	0.833	2.13	0.034	0.37	0.95	499003	-
rs41257141	rs109746796	0.899	4.06	0.078	0.57	0.97	280048	-
rs41257141	rs109876362	0.048	0.1	0.002	-0.01	0.18	138838	-
rs41257141	rs132797059	0.833	2.13	0.034	0.37	0.95	490145	-
rs41257141	rs133385125	0.907	4.49	0.082	0.6	0.98	280689	-
rs41257141	rs134178947	0.435	9.77	0.172	0.33	0.53	37412	-
rs41257141	rs134196502	0.917	16.06	0.212	0.79	0.97	350223	-
rs41257141	rs134216028	0.864	14.12	0.192	0.72	0.94	311340	-
rs41257141	rs135605200	0.864	14.12	0.192	0.72	0.94	304967	-
rs41257141	rs135735125	0.869	14.97	0.201	0.73	0.94	359940	-
rs41257141	rs137220740	0.196	1.84	0.034	0.08	0.31	163381	-
rs41257141	rs137223442	0.022	0.02	0	-0.01	0.16	77036	-
rs41257141	rs137673447	0.873	8.99	0.13	0.68	0.95	431053	-
rs41570320	rs132671408	0.965	13.75	0.218	0.83	1	220342	-
rs41570320	rs133854616	0.67	14.87	0.273	0.55	0.77	201586	-
rs41570320	rs42255762	1	16.37	0.225	0.9	1	116822	-
rs41589121	rs134932738	0.89	36.25	0.664	0.8	0.95	75915	-
rs41641940	rs109627218	0.495	4.44	0.075	0.31	0.64	393033	-
rs41644669	rs109811432	0.701	13.36	0.303	0.56	0.81	79934	-
rs41656691	rs134932738	0.873	35.26	0.65	0.78	0.93	38033	-
rs41656695	rs109775301	0.688	4.94	0.087	0.45	0.83	432459	-
rs41656695	rs134663435	0.657	6.67	0.132	0.47	0.79	452734	-
rs41656695	rs137306529	0.655	2.29	0.042	0.31	0.84	392199	-
rs41790959	rs42719199	1	66.23	0.786	0.96	1	65124	-
rs41833710	rs136635948	0.314	0.4	0.014	0.04	0.61	456172	-
rs41835699	rs135417236	0.186	1.44	0.032	0.06	0.3	153675	-
rs41881999	rs109113619	0.805	36.36	0.571	0.72	0.87	26620	-
rs41881999	rs41601008	0.861	12.86	0.211	0.71	0.94	370217	-
rs41881999	rs41885185	0.893	57.44	0.78	0.83	0.94	40602	-
rs41916233	rs109790776	0.373	6.2	0.127	0.25	0.48	161931	-
rs41916233	rs110243736	0.405	6.95	0.144	0.29	0.51	165428	-
rs41916233	rs133052025	0.749	26.34	0.431	0.66	0.82	118615	-
rs41916233	rs136007551	0.334	5.13	0.109	0.22	0.44	272263	-
rs41916233	rs137668888	0.299	3.87	0.081	0.17	0.41	238659	-
rs41919297	rs42864193	0.933	58.67	0.73	0.87	0.97	6502	-
rs41919304	rs42864193	0.933	58.67	0.73	0.87	0.97	4179	294.1
rs41920936	rs110095343	0.978	25.51	0.36	0.89	1	5677	63.24
rs42022983	rs110850310	0.65	1.28	0.03	0.19	0.87	143141	-
rs42092328	rs137275303	0.927	20	0.296	0.81	0.98	105109	-
rs42117553	rs109811432	0.642	16.23	0.37	0.52	0.74	96132	-
rs42117625	rs109811432	0.74	17.73	0.382	0.61	0.84	64245	-
rs42118351	rs109811432	0.452	5.99	0.13	0.3	0.59	145978	-
rs42118370	rs109811432	0.745	15.04	0.368	0.6	0.85	128047	-
rs42118380	rs109811432	0.961	21.23	0.491	0.83	1	115636	-
rs42169671	rs137335514	0.055	0.13	0.003	-0.01	0.19	245225	4.42
rs42169677	rs137335514	0.055	0.13	0.003	-0.01	0.19	245772	-
rs42169711	rs137335514	0.46	3.9	0.082	0.28	0.61	249526	-
rs42169712	rs137335514	0.055	0.13	0.003	-0.01	0.19	250077	-
rs42248945	rs41570320	0.944	8.23	0.122	0.74	0.99	178826	-
rs42249017	rs41570320	0.767	15.65	0.27	0.64	0.86	194445	-
rs42250221	rs41570320	0.96	26.29	0.387	0.87	0.99	261589	-
rs42299527	rs132636310	1	12.72	0.172	0.86	1	38151	-
rs42299527	rs43084120	0.489	3.53	0.076	0.28	0.65	418342	-
rs42300734	rs109714782	0.217	0.68	0.014	0.04	0.42	302604	-
rs42300734	rs110621075	0.721	2.63	0.044	0.37	0.88	180482	-
rs42678241	rs43709124	0.186	1.55	0.026	0.06	0.31	475691	-
rs42994631	rs42864193	0.533	10.65	0.187	0.41	0.64	122834	-
rs42994644	rs42864193	0.533	10.65	0.187	0.41	0.64	121639	-
rs43164148	rs42300734	0.033	0.02	0	-0.01	0.24	436797	-
rs43256548	rs136773261	0.842	20.12	0.376	0.71	0.92	141588	-
rs43261771	rs136773261	0.976	44.62	0.871	0.9	1	37936	-
rs43261814	rs136773261	0.976	44.62	0.871	0.9	1	45146	-
rs43446901	rs43446889	0.81	27.14	0.43	0.72	0.88	15042	27.54
rs43496305	rs135087343	0.128	0.18	0.003	0.01	0.36	179483	-
rs43496323	rs134139309	0.484	4.84	0.101	0.31	0.63	402176	-
rs43496323	rs134559121	0.576	6.02	0.117	0.39	0.71	413420	-
rs43496323	rs136631817	0.576	6.02	0.117	0.39	0.71	387391	-
rs43496323	rs43496537	0.974	22.28	0.347	0.87	1	2238	88.99
rs43496549	rs110095343	0.898	21.88	0.394	0.78	0.96	69109	-
rs43500460	rs110095343	0.272	3.14	0.066	0.14	0.39	249146	-
rs43560220	rs135353180	0.104	0.24	0.004	0	0.27	249960	-
rs43624092	rs134008091	0.486	1.96	0.041	0.21	0.68	201131	-
rs43763963	rs133304042	0.941	9.2	0.149	0.74	0.99	146897	-
rs43763963	rs135316297	0.932	7.29	0.119	0.7	0.99	113630	270.7

## Sheet: T5_QTL_Database
Supplemntary Table 5 - Cattle QTL Database integration
aseQTL_Chromosome	aseQTL_position	aseQTL	Trait	QTL_Chromosome	QTL_Start_Position	QTL_End_Position
1	1558454	rs110762589	Calving ease	1	1052361	1604940
1	1558454	rs110762589	Calving ease	1	817590	7114057
1	106263678	rs43256548	Milk palmitoleic acid content	1	44864613	143445242
1	106263678	rs43256548	Udder swelling score	1	105625485	106379996
1	106263678	rs43256548	Body weight	1	70411861	111868602
1	106360120	rs43261814	Milk palmitoleic acid content	1	44864613	143445242
1	106360120	rs43261814	Udder swelling score	1	105625485	106379996
1	106360120	rs43261814	Body weight	1	70411861	111868602
1	106367330	rs43261771	Milk palmitoleic acid content	1	44864613	143445242
1	106367330	rs43261771	Udder swelling score	1	105625485	106379996
1	106367330	rs43261771	Body weight	1	70411861	111868602
1	106389701	rs135590646	Milk palmitoleic acid content	1	44864613	143445242
1	106389701	rs135590646	Body weight	1	70411861	111868602
1	117275569	rs134208002	Milk palmitoleic acid content	1	44864613	143445242
1	151310284	rs132832126	Milk myristoleic acid content	1	150065342	151318497
2	18329794	rs136209194	Pentadecylic acid content	2	18018768	18981275
2	18329794	rs136209194	Omega-6 polyunsaturated fatty acid content	2	18018768	18981275
2	18665124	rs137626275	Pentadecylic acid content	2	18018768	18981275
2	18665124	rs137626275	Omega-6 polyunsaturated fatty acid content	2	18018768	18981275
2	18711746	rs135620387	Pentadecylic acid content	2	18018768	18981275
2	18711746	rs135620387	Omega-6 polyunsaturated fatty acid content	2	18018768	18981275
2	18857868	rs110263005	Pentadecylic acid content	2	18018768	18981275
2	18857868	rs110263005	Omega-6 polyunsaturated fatty acid content	2	18018768	18981275
2	18859245	rs43272366	Pentadecylic acid content	2	18018768	18981275
2	18859245	rs43272366	Omega-6 polyunsaturated fatty acid content	2	18018768	18981275
2	18906830	rs43273558	Pentadecylic acid content	2	18018768	18981275
2	18906830	rs43273558	Omega-6 polyunsaturated fatty acid content	2	18018768	18981275
2	43790247	rs133102452	Milk palmitoleic acid content	2	42785731	66227971
2	43965132	rs134671686	Milk palmitoleic acid content	2	42785731	66227971
2	44132796	rs136393233	Milk palmitoleic acid content	2	42785731	66227971
2	44147146	rs137173389	Milk palmitoleic acid content	2	42785731	66227971
2	44230749	rs110932216	Milk palmitoleic acid content	2	42785731	66227971
2	44233424	rs135842047	Milk palmitoleic acid content	2	42785731	66227971
2	44619413	rs134216772	Milk palmitoleic acid content	2	42785731	66227971
2	44630717	rs132962852	Milk palmitoleic acid content	2	42785731	66227971
2	44634696	rs134229733	Milk palmitoleic acid content	2	42785731	66227971
2	44668339	rs108992629	Milk palmitoleic acid content	2	42785731	66227971
2	44681036	rs109289367	Milk palmitoleic acid content	2	42785731	66227971
2	44723356	rs137557407	Milk palmitoleic acid content	2	42785731	66227971
2	44727733	rs133474920	Milk palmitoleic acid content	2	42785731	66227971
2	44738123	rs136247410	Milk palmitoleic acid content	2	42785731	66227971
2	44784058	rs136016366	Milk palmitoleic acid content	2	42785731	66227971
2	44819162	rs133468811	Milk palmitoleic acid content	2	42785731	66227971
2	44820962	rs109052123	Milk palmitoleic acid content	2	42785731	66227971
2	44824661	rs109028905	Milk palmitoleic acid content	2	42785731	66227971
2	44924775	rs135022612	Milk palmitoleic acid content	2	42785731	66227971
2	44939793	rs134227063	Milk palmitoleic acid content	2	42785731	66227971
2	44944598	rs135445984	Milk palmitoleic acid content	2	42785731	66227971
2	44975633	rs133678249	Milk palmitoleic acid content	2	42785731	66227971
2	45242934	rs135654651	Milk palmitoleic acid content	2	42785731	66227971
2	45340661	rs134199012	Milk palmitoleic acid content	2	42785731	66227971
2	45546242	rs109556316	Milk palmitoleic acid content	2	42785731	66227971
2	45553024	rs134701944	Milk palmitoleic acid content	2	42785731	66227971
2	45553886	rs136217410	Milk palmitoleic acid content	2	42785731	66227971
2	45562555	rs134562043	Milk palmitoleic acid content	2	42785731	66227971
2	45565912	rs137819509	Milk palmitoleic acid content	2	42785731	66227971
2	45647322	rs135458525	Milk palmitoleic acid content	2	42785731	66227971
2	46344586	rs134864770	Milk palmitoleic acid content	2	42785731	66227971
2	46349530	rs137806278	Milk palmitoleic acid content	2	42785731	66227971
2	46351481	rs133714062	Milk palmitoleic acid content	2	42785731	66227971
2	46415578	rs133292667	Milk palmitoleic acid content	2	42785731	66227971
2	46443383	rs135933052	Milk palmitoleic acid content	2	42785731	66227971
2	47018450	rs132922970	Milk palmitoleic acid content	2	42785731	66227971
2	47539017	rs133196738	Milk palmitoleic acid content	2	42785731	66227971
2	104712766	rs135363259	Milk oleic acid content	2	100893909	109415989
2	105228212	rs110128227	Milk oleic acid content	2	100893909	109415989
2	105237597	rs43703344	Milk oleic acid content	2	100893909	109415989
2	105408095	rs134816128	Milk oleic acid content	2	100893909	109415989
2	105455886	rs135415091	Milk oleic acid content	2	100893909	109415989
2	105466257	rs134195752	Milk oleic acid content	2	100893909	109415989
2	105471109	rs136238667	Milk oleic acid content	2	100893909	109415989
2	106718526	rs109859973	Milk oleic acid content	2	100893909	109415989
3	6811826	rs135171765	Palmitic acid content	3	6456444	7466423
3	6811826	rs135171765	Body weight	3	22691	54909666
3	8523533	rs109580858	Body weight	3	22691	54909666
3	8526638	rs136296091	Body weight	3	22691	54909666
3	9317038	rs135572230	Gestation length	3	9138972	10438068
3	9317038	rs135572230	Body weight	3	22691	54909666
3	9324612	rs133068512	Gestation length	3	9138972	10438068
3	9324612	rs133068512	Body weight	3	22691	54909666
3	9380843	rs137320425	Gestation length	3	9138972	10438068
3	9380843	rs137320425	Body weight	3	22691	54909666
3	9408220	rs134080565	Gestation length	3	9138972	10438068
3	9408220	rs134080565	Body weight	3	22691	54909666
3	9410765	rs110873441	Gestation length	3	9138972	10438068
3	9410765	rs110873441	Body weight	3	22691	54909666
3	10140467	rs135271755	Gestation length	3	9138972	10438068
3	10140467	rs135271755	Body weight	3	9883868	10836096
3	10140467	rs135271755	Body weight	3	22691	54909666
3	10340276	rs136701558	Gestation length	3	9138972	10438068
3	10340276	rs136701558	Body weight	3	9883868	10836096
3	10340276	rs136701558	Body weight	3	22691	54909666
3	10465504	rs109918941	Body weight	3	9883868	10836096
3	10465504	rs109918941	Body weight	3	22691	54909666
3	16160651	rs136092326	Udder swelling score	3	15866384	16228126
3	16160651	rs136092326	Body weight	3	22691	54909666
3	17139691	rs136510241	Body weight	3	22691	54909666
3	17140490	rs110229449	Body weight	3	22691	54909666
3	17157171	rs137704076	Body weight	3	22691	54909666
3	17158385	rs133968836	Body weight	3	22691	54909666
3	17164439	rs133788707	Body weight	3	22691	54909666
3	17173967	rs133672591	Body weight	3	22691	54909666
3	17176522	rs135656596	Body weight	3	22691	54909666
3	17207872	rs133955893	Body weight	3	22691	54909666
3	17221111	rs137642080	Body weight	3	22691	54909666
3	17285927	rs134757552	Body weight	3	22691	54909666
3	17322479	rs137429036	Body weight	3	22691	54909666
3	17533628	rs137591743	Body weight	3	22691	54909666
3	17758957	rs110683989	Body weight	3	22691	54909666
3	18568606	rs43709199	Body weight	3	22691	54909666
3	18799866	rs135148828	Body weight	3	22691	54909666
3	19248606	rs110944708	Body weight	3	18975497	19953317
3	19248606	rs110944708	Body weight	3	22691	54909666
3	20615797	rs135379207	Body weight	3	22691	54909666
3	20617584	rs109794604	Body weight	3	22691	54909666
3	20706978	rs133689035	Body weight	3	22691	54909666
3	20841126	rs110861483	Body weight	3	22691	54909666
3	20847764	rs137395889	Body weight	3	22691	54909666
3	21421216	rs134178947	Body weight	3	22691	54909666
3	21450058	rs137620515	Body weight	3	22691	54909666
3	21460840	rs137223442	Body weight	3	22691	54909666
3	21522642	rs109876362	Body weight	3	22691	54909666
3	21547185	rs137220740	Body weight	3	22691	54909666
3	21663852	rs109746796	Body weight	3	22691	54909666
3	21664493	rs133385125	Body weight	3	22691	54909666
3	21688771	rs135605200	Body weight	3	22691	54909666
3	21695144	rs134216028	Body weight	3	22691	54909666
3	21734027	rs134196502	Body weight	3	22691	54909666
3	21743744	rs135735125	Body weight	3	22691	54909666
3	21814857	rs137673447	Body weight	3	22691	54909666
3	21873949	rs132797059	Body weight	3	22691	54909666
3	21882807	rs109195644	Body weight	3	22691	54909666
3	21887376	rs110120481	Body weight	3	22691	54909666
3	21908819	rs110086187	Body weight	3	22691	54909666
3	21942599	rs134665186	Body weight	3	22691	54909666
3	21949551	rs110244102	Body weight	3	22691	54909666
3	21960379	rs109624291	Body weight	3	22691	54909666
3	21998877	rs136889946	Body weight	3	22691	54909666
3	22009877	rs41575222	Body weight	3	22691	54909666
3	22015332	rs134205836	Body weight	3	22691	54909666
3	22092117	rs133048506	Body weight	3	22691	54909666
3	22095525	rs108964753	Body weight	3	22691	54909666
3	22101184	rs135914250	Body weight	3	22691	54909666
3	22176830	rs137166291	Body weight	3	22691	54909666
3	22179493	rs135838612	Body weight	3	22691	54909666
3	22225397	rs109595187	Body weight	3	22691	54909666
3	22229252	rs134513303	Body weight	3	22691	54909666
3	22250516	rs132695179	Body weight	3	22691	54909666
3	22292653	rs135632417	Body weight	3	22691	54909666
3	22365445	rs132657156	Body weight	3	22691	54909666
3	22373594	rs135762399	Body weight	3	22691	54909666
3	22387843	rs134537160	Body weight	3	22691	54909666
3	22389034	rs133600063	Body weight	3	22691	54909666
3	22406809	rs132808445	Body weight	3	22691	54909666
3	22770307	rs134075883	Body weight	3	22691	54909666
3	23547971	rs108987651	Body weight	3	22691	54909666
3	23807608	rs136033036	Body weight	3	22691	54909666
3	23810664	rs136666984	Body weight	3	22691	54909666
3	66836522	rs42359968	Maternal behavior	3	66497323	68220780
3	66838411	rs42359953	Maternal behavior	3	66497323	68220780
3	66841556	rs109446650	Maternal behavior	3	66497323	68220780
3	66844622	rs134518992	Maternal behavior	3	66497323	68220780
3	66846016	rs110091112	Maternal behavior	3	66497323	68220780
3	67092121	rs42508721	Maternal behavior	3	66497323	68220780
5	29920865	rs133742196	Pregnancy rate	5	29920845	29920885
5	29920865	rs133742196	Intramuscular fat	5	20147276	48521605
5	29924100	rs135001652	Intramuscular fat	5	20147276	48521605
5	29973188	rs133538786	Intramuscular fat	5	20147276	48521605
5	29993129	rs133130626	Intramuscular fat	5	20147276	48521605
5	29998083	rs133325919	Intramuscular fat	5	20147276	48521605
5	29998881	rs109602761	Intramuscular fat	5	20147276	48521605
5	30009089	rs134662362	Intramuscular fat	5	20147276	48521605
5	30024133	rs133717742	Intramuscular fat	5	20147276	48521605
5	30059013	rs133193110	Intramuscular fat	5	20147276	48521605
5	30064237	rs134527567	Intramuscular fat	5	20147276	48521605
5	30091011	rs135347722	Intramuscular fat	5	20147276	48521605
5	30100819	rs134063309	Intramuscular fat	5	20147276	48521605
5	30117605	rs137010513	Intramuscular fat	5	20147276	48521605
5	30124299	rs135701198	Intramuscular fat	5	20147276	48521605
5	30136635	rs135696273	Intramuscular fat	5	20147276	48521605
5	30141282	rs136756734	Intramuscular fat	5	20147276	48521605
5	30303532	rs137464239	Intramuscular fat	5	20147276	48521605
5	30310156	rs137100892	Intramuscular fat	5	20147276	48521605
5	30477299	rs110405798	Intramuscular fat	5	20147276	48521605
5	30526943	rs110647119	Intramuscular fat	5	20147276	48521605
5	31220609	rs132697440	Marbling score	5	31185563	32010455
5	31220609	rs132697440	Shear force	5	31185563	32010455
5	31220609	rs132697440	Length of productive life	5	30834269	31829323
5	31220609	rs132697440	Intramuscular fat	5	20147276	48521605
5	31615427	rs134335262	Marbling score	5	31185563	32010455
5	31615427	rs134335262	Shear force	5	31185563	32010455
5	31615427	rs134335262	Length of productive life	5	30834269	31829323
5	31615427	rs134335262	Intramuscular fat	5	20147276	48521605
5	32627846	rs136435118	Intramuscular fat	5	20147276	48521605
5	32631815	rs133895098	Intramuscular fat	5	20147276	48521605
5	32635992	rs110705192	Intramuscular fat	5	20147276	48521605
5	32959379	rs135105155	Intramuscular fat	5	20147276	48521605
5	32960572	rs109006255	Intramuscular fat	5	20147276	48521605
5	33109883	rs42385446	Intramuscular fat	5	20147276	48521605
14	26502682	rs134278308	Milk fat-to-protein ratio	14	25352725	27389012
14	26522395	rs136344290	Milk fat-to-protein ratio	14	25352725	27389012
14	26543567	rs135313376	Milk fat-to-protein ratio	14	25352725	27389012
14	26713333	rs109550669	Milk fat-to-protein ratio	14	25352725	27389012
14	26721366	rs110600691	Milk fat-to-protein ratio	14	25352725	27389012
14	27144924	rs133901034	Milk fat-to-protein ratio	14	25352725	27389012
14	27157020	rs137128385	Milk fat-to-protein ratio	14	25352725	27389012
29	9950629	rs136717535	Milk kappa-casein percentage	29	9198636	10496324
29	9950629	rs136717535	Milk protein percentage	29	9198636	10496324
29	9950629	rs136717535	Shear force	29	9198636	10496324
29	9950629	rs136717535	Calf size	29	9198636	10496324
29	9950629	rs136717535	Birth index	29	9198636	10496324

## Sheet: T6_Data_Integration
Supplementary Table 6 - Integration data with publications with the sample population
aseQTL	Trait	Original_Paper
rs43301401	REA	Tizioto2013
rs43301837	REA	Tizioto2013
rs133710221	BFAT	Tizioto2013
rs133710221	CL	Tizioto2013
rs133710221	LFAT	Tizioto2013
rs133710221	REA	Tizioto2013
rs133710221	WBSF7	Tizioto2013
rs133710221	WHC	Tizioto2013
rs136251378	BFAT	Tizioto2013
rs136251378	CL	Tizioto2013
rs136251378	LFAT	Tizioto2013
rs136251378	REA	Tizioto2013
rs136251378	WBSF7	Tizioto2013
rs136251378	WHC	Tizioto2013
rs133580531	BFAT	Tizioto2013
rs133580531	CL	Tizioto2013
rs133580531	LFAT	Tizioto2013
rs133580531	REA	Tizioto2013
rs133580531	WBSF7	Tizioto2013
rs133580531	WHC	Tizioto2013
rs136552656	BFAT	Tizioto2013
rs136552656	CL	Tizioto2013
rs136552656	LFAT	Tizioto2013
rs136552656	REA	Tizioto2013
rs136552656	WBSF7	Tizioto2013
rs136552656	WHC	Tizioto2013
rs135880419	BFAT	Tizioto2013
rs135880419	CL	Tizioto2013
rs135880419	LFAT	Tizioto2013
rs135880419	REA	Tizioto2013
rs135880419	WBSF7	Tizioto2013
rs135880419	WHC	Tizioto2013
rs135641774	BFAT	Tizioto2013
rs135641774	CL	Tizioto2013
rs135641774	LFAT	Tizioto2013
rs135641774	REA	Tizioto2013
rs135641774	WBSF7	Tizioto2013
rs135641774	WHC	Tizioto2013
rs110796432	BFAT	Tizioto2013
rs110796432	CL	Tizioto2013
rs110796432	LFAT	Tizioto2013
rs110796432	REA	Tizioto2013
rs110796432	WBSF7	Tizioto2013
rs110796432	WHC	Tizioto2013
rs111008479	BFAT	Tizioto2013
rs111008479	CL	Tizioto2013
rs111008479	LFAT	Tizioto2013
rs111008479	REA	Tizioto2013
rs111008479	WBSF7	Tizioto2013
rs111008479	WHC	Tizioto2013
rs110804863	BFAT	Tizioto2013
rs110804863	CL	Tizioto2013
rs110804863	LFAT	Tizioto2013
rs110804863	REA	Tizioto2013
rs110804863	WBSF7	Tizioto2013
rs110804863	WHC	Tizioto2013
rs110179476	BFAT	Tizioto2013
rs110179476	CL	Tizioto2013
rs110179476	LFAT	Tizioto2013
rs110179476	REA	Tizioto2013
rs110179476	WBSF7	Tizioto2013
rs110179476	WHC	Tizioto2013
rs137235065	BFAT	Tizioto2013
rs137235065	CL	Tizioto2013
rs137235065	LFAT	Tizioto2013
rs137235065	REA	Tizioto2013
rs137235065	WBSF7	Tizioto2013
rs137235065	WHC	Tizioto2013
rs109107062	BFAT	Tizioto2013
rs109107062	CL	Tizioto2013
rs109107062	LFAT	Tizioto2013
rs109107062	REA	Tizioto2013
rs109107062	WBSF7	Tizioto2013
rs109107062	WHC	Tizioto2013
rs110350229	BFAT	Tizioto2013
rs110350229	CL	Tizioto2013
rs110350229	LFAT	Tizioto2013
rs110350229	REA	Tizioto2013
rs110350229	WBSF7	Tizioto2013
rs110350229	WHC	Tizioto2013
rs136435118	WBSF0	Tizioto2013
rs133895098	WBSF0	Tizioto2013
rs110705192	WBSF0	Tizioto2013
rs137643028	BFAT	Tizioto2013
rs137643028	LFAT	Tizioto2013
rs137643028	REA	Tizioto2013
rs137643028	WBSF7	Tizioto2013
rs110829797	BFAT	Tizioto2013
rs110829797	BFT	Tizioto2013
rs110829797	CL	Tizioto2013
rs110829797	LFAT	Tizioto2013
rs110829797	REA	Tizioto2013
rs110829797	WBSF7	Tizioto2013
rs110829797	WHC	Tizioto2013
rs134559121	REA	Tizioto2013
rs109143886	REA	Tizioto2013
rs134017988	REA	Tizioto2013
rs109332326	REA	Tizioto2013
rs132928377	REA	Tizioto2013
rs109558628	REA	Tizioto2013
rs109980874	REA	Tizioto2013
rs136724823	REA	Tizioto2013
rs133979477	REA	Tizioto2013
rs135434617	REA	Tizioto2013
rs136877327	REA	Tizioto2013
rs109017026	REA	Tizioto2013
rs109144311	REA	Tizioto2013
rs43439872	REA	Tizioto2013
rs43439867	REA	Tizioto2013
rs110661129	REA	Tizioto2013
rs136817567	REA	Tizioto2013
rs43020473	REA	Tizioto2013
rs43497423	REA	Tizioto2013
rs43492204	REA	Tizioto2013
rs137183417	REA	Tizioto2013
rs110524541	BFAT	Tizioto2013
rs110524541	LFAT	Tizioto2013
rs110524541	REA	Tizioto2013
rs110524541	WBSF14	Tizioto2013
rs110524541	WBSF7	Tizioto2013
rs110524541	WHC	Tizioto2013
rs134371620	BFAT	Tizioto2013
rs134371620	LFAT	Tizioto2013
rs134371620	REA	Tizioto2013
rs134371620	WBSF14	Tizioto2013
rs134371620	WBSF7	Tizioto2013
rs134371620	WHC	Tizioto2013
rs42679291	BFAT	Tizioto2013
rs42679291	CL	Tizioto2013
rs42679291	LFAT	Tizioto2013
rs42679291	LMUSCLE	Tizioto2013
rs42679291	REA	Tizioto2013
rs42679291	WBSF7	Tizioto2013
rs42679291	WHC	Tizioto2013
rs137672672	BFAT	Tizioto2013
rs137672672	CL	Tizioto2013
rs137672672	LFAT	Tizioto2013
rs137672672	LMUSCLE	Tizioto2013
rs137672672	REA	Tizioto2013
rs137672672	WBSF7	Tizioto2013
rs137672672	WHC	Tizioto2013
rs42680248	BFAT	Tizioto2013
rs42680248	CL	Tizioto2013
rs42680248	LFAT	Tizioto2013
rs42680248	LMUSCLE	Tizioto2013
rs42680248	REA	Tizioto2013
rs42680248	WBSF7	Tizioto2013
rs42680248	WHC	Tizioto2013
rs110202758	BFAT	Tizioto2013
rs110202758	CL	Tizioto2013
rs110202758	LFAT	Tizioto2013
rs110202758	LMUSCLE	Tizioto2013
rs110202758	REA	Tizioto2013
rs110202758	WBSF7	Tizioto2013
rs110202758	WHC	Tizioto2013
rs42679242	BFAT	Tizioto2013
rs42679242	CL	Tizioto2013
rs42679242	LFAT	Tizioto2013
rs42679242	LMUSCLE	Tizioto2013
rs42679242	REA	Tizioto2013
rs42679242	WBSF7	Tizioto2013
rs42679242	WHC	Tizioto2013
rs42678419	BFAT	Tizioto2013
rs42678419	CL	Tizioto2013
rs42678419	LFAT	Tizioto2013
rs42678419	LMUSCLE	Tizioto2013
rs42678419	REA	Tizioto2013
rs42678419	WBSF7	Tizioto2013
rs42678419	WHC	Tizioto2013
rs42678409	BFAT	Tizioto2013
rs42678409	CL	Tizioto2013
rs42678409	LFAT	Tizioto2013
rs42678409	LMUSCLE	Tizioto2013
rs42678409	REA	Tizioto2013
rs42678409	WBSF7	Tizioto2013
rs42678409	WHC	Tizioto2013
rs110298176	BFAT	Tizioto2013
rs110298176	CL	Tizioto2013
rs110298176	LFAT	Tizioto2013
rs110298176	REA	Tizioto2013
rs110298176	WBSF0	Tizioto2013
rs110298176	WBSF7	Tizioto2013
rs110298176	WHC	Tizioto2013
rs109172090	BFAT	Tizioto2013
rs109172090	CL	Tizioto2013
rs109172090	LFAT	Tizioto2013
rs109172090	REA	Tizioto2013
rs109172090	WBSF0	Tizioto2013
rs109172090	WBSF7	Tizioto2013
rs109172090	WHC	Tizioto2013
rs110324718	BFAT	Tizioto2013
rs110324718	CL	Tizioto2013
rs110324718	LFAT	Tizioto2013
rs110324718	REA	Tizioto2013
rs110324718	WBSF0	Tizioto2013
rs110324718	WBSF7	Tizioto2013
rs110324718	WHC	Tizioto2013
rs132912538	BFAT	Tizioto2013
rs132912538	CL	Tizioto2013
rs132912538	LFAT	Tizioto2013
rs132912538	REA	Tizioto2013
rs132912538	WBSF0	Tizioto2013
rs132912538	WBSF7	Tizioto2013
rs132912538	WHC	Tizioto2013
rs134140797	BFAT	Tizioto2013
rs134140797	CL	Tizioto2013
rs134140797	LFAT	Tizioto2013
rs134140797	REA	Tizioto2013
rs134140797	WBSF0	Tizioto2013
rs134140797	WBSF7	Tizioto2013
rs134140797	WHC	Tizioto2013
rs110884104	BFAT	Tizioto2013
rs110884104	CL	Tizioto2013
rs110884104	LFAT	Tizioto2013
rs110884104	REA	Tizioto2013
rs110884104	WBSF0	Tizioto2013
rs110884104	WBSF7	Tizioto2013
rs110884104	WHC	Tizioto2013
rs137205320	BFAT	Tizioto2013
rs137205320	CL	Tizioto2013
rs137205320	LFAT	Tizioto2013
rs137205320	REA	Tizioto2013
rs137205320	WBSF0	Tizioto2013
rs137205320	WBSF7	Tizioto2013
rs137205320	WHC	Tizioto2013
rs110678122	BFAT	Tizioto2013
rs110678122	CL	Tizioto2013
rs110678122	LFAT	Tizioto2013
rs110678122	REA	Tizioto2013
rs110678122	WBSF0	Tizioto2013
rs110678122	WBSF7	Tizioto2013
rs110678122	WHC	Tizioto2013
rs110119747	BFAT	Tizioto2013
rs110119747	CL	Tizioto2013
rs110119747	LFAT	Tizioto2013
rs110119747	REA	Tizioto2013
rs110119747	WBSF0	Tizioto2013
rs110119747	WBSF7	Tizioto2013
rs110119747	WHC	Tizioto2013
rs110663707	BFAT	Tizioto2013
rs110663707	CL	Tizioto2013
rs110663707	LFAT	Tizioto2013
rs110663707	REA	Tizioto2013
rs110663707	WBSF0	Tizioto2013
rs110663707	WBSF7	Tizioto2013
rs110663707	WHC	Tizioto2013
rs132798564	BFAT	Tizioto2013
rs132798564	CL	Tizioto2013
rs132798564	LFAT	Tizioto2013
rs132798564	REA	Tizioto2013
rs132798564	WBSF0	Tizioto2013
rs132798564	WBSF7	Tizioto2013
rs132798564	WHC	Tizioto2013
rs137745058	BFAT	Tizioto2013
rs137745058	CL	Tizioto2013
rs137745058	LFAT	Tizioto2013
rs137745058	REA	Tizioto2013
rs137745058	WBSF0	Tizioto2013
rs137745058	WBSF7	Tizioto2013
rs137745058	WHC	Tizioto2013
rs109906760	BFAT	Tizioto2013
rs109906760	CL	Tizioto2013
rs109906760	LFAT	Tizioto2013
rs109906760	REA	Tizioto2013
rs109906760	WBSF0	Tizioto2013
rs109906760	WBSF7	Tizioto2013
rs109906760	WHC	Tizioto2013
rs110710415	BFAT	Tizioto2013
rs110710415	CL	Tizioto2013
rs110710415	LFAT	Tizioto2013
rs110710415	REA	Tizioto2013
rs110710415	WBSF0	Tizioto2013
rs110710415	WBSF7	Tizioto2013
rs110710415	WHC	Tizioto2013
rs41589121	BFAT	Tizioto2013
rs41589121	CL	Tizioto2013
rs41589121	LFAT	Tizioto2013
rs41589121	REA	Tizioto2013
rs41589121	WBSF0	Tizioto2013
rs41589121	WBSF7	Tizioto2013
rs41589121	WHC	Tizioto2013
rs110179917	BFAT	Tizioto2013
rs110179917	CL	Tizioto2013
rs110179917	LFAT	Tizioto2013
rs110179917	REA	Tizioto2013
rs110179917	WBSF0	Tizioto2013
rs110179917	WBSF7	Tizioto2013
rs110179917	WHC	Tizioto2013
rs110102352	BFAT	Tizioto2013
rs110102352	CL	Tizioto2013
rs110102352	LFAT	Tizioto2013
rs110102352	REA	Tizioto2013
rs110102352	WBSF0	Tizioto2013
rs110102352	WBSF7	Tizioto2013
rs110102352	WHC	Tizioto2013
rs109167392	BFAT	Tizioto2013
rs109167392	CL	Tizioto2013
rs109167392	LFAT	Tizioto2013
rs109167392	REA	Tizioto2013
rs109167392	WBSF0	Tizioto2013
rs109167392	WBSF7	Tizioto2013
rs109167392	WHC	Tizioto2013
rs110961603	BFAT	Tizioto2013
rs110961603	CL	Tizioto2013
rs110961603	LFAT	Tizioto2013
rs110961603	REA	Tizioto2013
rs110961603	WBSF0	Tizioto2013
rs110961603	WBSF7	Tizioto2013
rs110961603	WHC	Tizioto2013
rs110360455	BFAT	Tizioto2013
rs110360455	CL	Tizioto2013
rs110360455	LFAT	Tizioto2013
rs110360455	REA	Tizioto2013
rs110360455	WBSF0	Tizioto2013
rs110360455	WBSF7	Tizioto2013
rs110360455	WHC	Tizioto2013
rs41656691	BFAT	Tizioto2013
rs41656691	CL	Tizioto2013
rs41656691	LFAT	Tizioto2013
rs41656691	REA	Tizioto2013
rs41656691	WBSF0	Tizioto2013
rs41656691	WBSF7	Tizioto2013
rs41656691	WHC	Tizioto2013
rs136230883	BFAT	Tizioto2013
rs136230883	CL	Tizioto2013
rs136230883	LFAT	Tizioto2013
rs136230883	REA	Tizioto2013
rs136230883	WBSF0	Tizioto2013
rs136230883	WBSF7	Tizioto2013
rs136230883	WHC	Tizioto2013
rs137003422	BFAT	Tizioto2013
rs137003422	CL	Tizioto2013
rs137003422	LFAT	Tizioto2013
rs137003422	REA	Tizioto2013
rs137003422	WBSF0	Tizioto2013
rs137003422	WBSF7	Tizioto2013
rs137003422	WHC	Tizioto2013
rs137746701	BFAT	Tizioto2013
rs137746701	CL	Tizioto2013
rs137746701	LFAT	Tizioto2013
rs137746701	REA	Tizioto2013
rs137746701	WBSF0	Tizioto2013
rs137746701	WBSF7	Tizioto2013
rs137746701	WHC	Tizioto2013
rs133995095	BFAT	Tizioto2013
rs133995095	CL	Tizioto2013
rs133995095	LFAT	Tizioto2013
rs133995095	REA	Tizioto2013
rs133995095	WBSF0	Tizioto2013
rs133995095	WBSF7	Tizioto2013
rs133995095	WHC	Tizioto2013
rs133147448	BFAT	Tizioto2013
rs133147448	CL	Tizioto2013
rs133147448	LFAT	Tizioto2013
rs133147448	REA	Tizioto2013
rs133147448	WBSF0	Tizioto2013
rs133147448	WBSF7	Tizioto2013
rs133147448	WHC	Tizioto2013
rs135529253	BFAT	Tizioto2013
rs135529253	CL	Tizioto2013
rs135529253	LFAT	Tizioto2013
rs135529253	REA	Tizioto2013
rs135529253	WBSF0	Tizioto2013
rs135529253	WBSF7	Tizioto2013
rs135529253	WHC	Tizioto2013
rs133526850	BFAT	Tizioto2013
rs133526850	CL	Tizioto2013
rs133526850	LFAT	Tizioto2013
rs133526850	REA	Tizioto2013
rs133526850	WBSF0	Tizioto2013
rs133526850	WBSF7	Tizioto2013
rs133526850	WHC	Tizioto2013
rs133404339	BFAT	Tizioto2013
rs133404339	CL	Tizioto2013
rs133404339	LFAT	Tizioto2013
rs133404339	REA	Tizioto2013
rs133404339	WBSF0	Tizioto2013
rs133404339	WBSF7	Tizioto2013
rs133404339	WHC	Tizioto2013
rs137303208	BFAT	Tizioto2013
rs137303208	CL	Tizioto2013
rs137303208	LFAT	Tizioto2013
rs137303208	REA	Tizioto2013
rs137303208	WBSF0	Tizioto2013
rs137303208	WBSF7	Tizioto2013
rs137303208	WHC	Tizioto2013
rs133290024	BFAT	Tizioto2013
rs133290024	CL	Tizioto2013
rs133290024	LFAT	Tizioto2013
rs133290024	REA	Tizioto2013
rs133290024	WBSF0	Tizioto2013
rs133290024	WBSF7	Tizioto2013
rs133290024	WHC	Tizioto2013
rs135174680	BFAT	Tizioto2013
rs135174680	CL	Tizioto2013
rs135174680	LFAT	Tizioto2013
rs135174680	REA	Tizioto2013
rs135174680	WBSF0	Tizioto2013
rs135174680	WBSF7	Tizioto2013
rs135174680	WHC	Tizioto2013
rs135934941	BFAT	Tizioto2013
rs135934941	CL	Tizioto2013
rs135934941	LFAT	Tizioto2013
rs135934941	REA	Tizioto2013
rs135934941	WBSF0	Tizioto2013
rs135934941	WBSF7	Tizioto2013
rs135934941	WHC	Tizioto2013
rs43616736	BFAT	Tizioto2013
rs43616736	CL	Tizioto2013
rs43616736	LFAT	Tizioto2013
rs43616736	REA	Tizioto2013
rs43616736	WBSF0	Tizioto2013
rs43616736	WBSF7	Tizioto2013
rs43616736	WHC	Tizioto2013
rs134506508	BFAT	Tizioto2013
rs134506508	CL	Tizioto2013
rs134506508	LFAT	Tizioto2013
rs134506508	REA	Tizioto2013
rs134506508	WBSF0	Tizioto2013
rs134506508	WBSF7	Tizioto2013
rs134506508	WHC	Tizioto2013
rs42234013	REA	Tizioto2013
rs136520868	REA	Tizioto2013
rs134936445	REA	Tizioto2013
rs135500412	REA	Tizioto2013
rs137489440	REA	Tizioto2013
rs132705216	REA	Tizioto2013
rs135876540	REA	Tizioto2013
rs134732494	REA	Tizioto2013
rs135493413	BFAT	Tizioto2013
rs135493413	CL	Tizioto2013
rs135493413	LFAT	Tizioto2013
rs135493413	REA	Tizioto2013
rs135493413	WBSF7	Tizioto2013
rs135493413	WHC	Tizioto2013
rs135455271	BFAT	Tizioto2013
rs135455271	CL	Tizioto2013
rs135455271	LFAT	Tizioto2013
rs135455271	REA	Tizioto2013
rs135455271	WBSF7	Tizioto2013
rs135455271	WHC	Tizioto2013
rs110049230	REA	Tizioto2013
rs109655593	REA	Tizioto2013
rs41567288	REA	Tizioto2013
rs110905465	REA	Tizioto2013
rs109611333	REA	Tizioto2013
rs133528100	BFAT	Tizioto2013
rs133528100	LFAT	Tizioto2013
rs133528100	REA	Tizioto2013
rs133528100	WBSF7	Tizioto2013
rs133528100	WHC	Tizioto2013
rs109931866	BFAT	Tizioto2013
rs109931866	LFAT	Tizioto2013
rs109931866	REA	Tizioto2013
rs109931866	WBSF7	Tizioto2013
rs109931866	WHC	Tizioto2013
rs134374666	BFAT	Tizioto2013
rs134374666	LFAT	Tizioto2013
rs134374666	REA	Tizioto2013
rs134374666	WBSF7	Tizioto2013
rs134374666	WHC	Tizioto2013
rs136971104	BFAT	Tizioto2013
rs136971104	LFAT	Tizioto2013
rs136971104	REA	Tizioto2013
rs136971104	WBSF7	Tizioto2013
rs136971104	WHC	Tizioto2013
rs135213874	BFAT	Tizioto2013
rs135213874	LFAT	Tizioto2013
rs135213874	REA	Tizioto2013
rs135213874	WBSF7	Tizioto2013
rs135213874	WHC	Tizioto2013
rs109024216	BFAT	Tizioto2013
rs109024216	LFAT	Tizioto2013
rs109024216	REA	Tizioto2013
rs109024216	WBSF7	Tizioto2013
rs109024216	WHC	Tizioto2013
rs132933377	REA	Tizioto2013
rs43746848	REA	Tizioto2013
rs109478134	REA	Tizioto2013
rs109689635	REA	Tizioto2013
rs109221817	REA	Tizioto2013
rs109147231	REA	Tizioto2013
rs110331672	REA	Tizioto2013
rs110417686	REA	Tizioto2013
rs136463427	REA	Tizioto2013
rs135987152	REA	Tizioto2013
rs135834852	LFAT	Tizioto2013
rs135834852	REA	Tizioto2013
rs132955599	LFAT	Tizioto2013
rs132955599	REA	Tizioto2013
rs41641940	LFAT	Tizioto2013
rs41641940	REA	Tizioto2013
rs133370437	LFAT	Tizioto2013
rs133370437	REA	Tizioto2013
rs109420945	LFAT	Tizioto2013
rs109420945	REA	Tizioto2013
rs109062599	LFAT	Tizioto2013
rs109062599	REA	Tizioto2013
rs136045492	LFAT	Tizioto2013
rs136045492	REA	Tizioto2013
rs41255633	LFAT	Tizioto2013
rs41255633	REA	Tizioto2013
rs110294617	LFAT	Tizioto2013
rs110294617	REA	Tizioto2013
rs133730172	LFAT	Tizioto2013
rs133730172	REA	Tizioto2013
rs41584900	LFAT	Tizioto2013
rs41584900	REA	Tizioto2013
rs109408013	LFAT	Tizioto2013
rs109408013	REA	Tizioto2013
rs110854496	LFAT	Tizioto2013
rs110854496	REA	Tizioto2013
rs109473915	BFAT	Tizioto2013
rs109473915	CL	Tizioto2013
rs109473915	LFAT	Tizioto2013
rs109473915	REA	Tizioto2013
rs109473915	WBSF7	Tizioto2013
rs109473915	WHC	Tizioto2013
rs135478704	BFAT	Tizioto2013
rs135478704	CL	Tizioto2013
rs135478704	LFAT	Tizioto2013
rs135478704	REA	Tizioto2013
rs135478704	WBSF7	Tizioto2013
rs135478704	WHC	Tizioto2013
rs137210911	BFAT	Tizioto2013
rs137210911	CL	Tizioto2013
rs137210911	LFAT	Tizioto2013
rs137210911	REA	Tizioto2013
rs137210911	WBSF7	Tizioto2013
rs137210911	WHC	Tizioto2013
rs135778231	BFAT	Tizioto2013
rs135778231	CL	Tizioto2013
rs135778231	LFAT	Tizioto2013
rs135778231	REA	Tizioto2013
rs135778231	WBSF7	Tizioto2013
rs135778231	WHC	Tizioto2013
rs42759935	BFAT	Tizioto2013
rs42759935	CL	Tizioto2013
rs42759935	LFAT	Tizioto2013
rs42759935	REA	Tizioto2013
rs42759935	WBSF7	Tizioto2013
rs42759935	WHC	Tizioto2013
rs136778807	BFAT	Tizioto2013
rs136778807	CL	Tizioto2013
rs136778807	LFAT	Tizioto2013
rs136778807	REA	Tizioto2013
rs136778807	WBSF7	Tizioto2013
rs136778807	WHC	Tizioto2013
rs134258237	BFAT	Tizioto2013
rs134258237	CL	Tizioto2013
rs134258237	LFAT	Tizioto2013
rs134258237	REA	Tizioto2013
rs134258237	WBSF7	Tizioto2013
rs134258237	WHC	Tizioto2013
rs135447563	BFAT	Tizioto2013
rs135447563	CL	Tizioto2013
rs135447563	LFAT	Tizioto2013
rs135447563	REA	Tizioto2013
rs135447563	WBSF7	Tizioto2013
rs135447563	WHC	Tizioto2013
rs136009119	BFAT	Tizioto2013
rs136009119	CL	Tizioto2013
rs136009119	LFAT	Tizioto2013
rs136009119	REA	Tizioto2013
rs136009119	WBSF7	Tizioto2013
rs136009119	WHC	Tizioto2013
rs135261519	BFAT	Tizioto2013
rs135261519	CL	Tizioto2013
rs135261519	LFAT	Tizioto2013
rs135261519	REA	Tizioto2013
rs135261519	WBSF7	Tizioto2013
rs135261519	WHC	Tizioto2013
rs110692053	BFAT	Tizioto2013
rs110692053	CL	Tizioto2013
rs110692053	LFAT	Tizioto2013
rs110692053	REA	Tizioto2013
rs110692053	WBSF7	Tizioto2013
rs110692053	WHC	Tizioto2013
rs134302101	BFAT	Tizioto2013
rs134302101	CL	Tizioto2013
rs134302101	LFAT	Tizioto2013
rs134302101	REA	Tizioto2013
rs134302101	WBSF7	Tizioto2013
rs134302101	WHC	Tizioto2013
rs132754106	BFAT	Tizioto2013
rs132754106	CL	Tizioto2013
rs132754106	LFAT	Tizioto2013
rs132754106	REA	Tizioto2013
rs132754106	WBSF7	Tizioto2013
rs132754106	WHC	Tizioto2013
rs135698103	BFAT	Tizioto2013
rs135698103	CL	Tizioto2013
rs135698103	LFAT	Tizioto2013
rs135698103	REA	Tizioto2013
rs135698103	WBSF7	Tizioto2013
rs135698103	WHC	Tizioto2013
rs133675968	BFAT	Tizioto2013
rs133675968	CL	Tizioto2013
rs133675968	LFAT	Tizioto2013
rs133675968	REA	Tizioto2013
rs133675968	WBSF7	Tizioto2013
rs133675968	WHC	Tizioto2013
rs134976706	BFAT	Tizioto2013
rs134976706	CL	Tizioto2013
rs134976706	LFAT	Tizioto2013
rs134976706	REA	Tizioto2013
rs134976706	WBSF7	Tizioto2013
rs134976706	WHC	Tizioto2013
rs136155631	BFAT	Tizioto2013
rs136155631	CL	Tizioto2013
rs136155631	LFAT	Tizioto2013
rs136155631	REA	Tizioto2013
rs136155631	WBSF7	Tizioto2013
rs136155631	WHC	Tizioto2013
rs132662027	REA	Tizioto2013
rs109042430	REA	Tizioto2013
rs110255391	REA	Tizioto2013
rs109391258	REA	Tizioto2013
rs108995743	REA	Tizioto2013
rs109111573	REA	Tizioto2013
rs111014358	REA	Tizioto2013
rs110310445	REA	Tizioto2013
rs110310445	WBSF7	Tizioto2013
rs110988853	REA	Tizioto2013
rs110988853	WBSF7	Tizioto2013
rs135759951	REA	Tizioto2013
rs135759951	WBSF7	Tizioto2013
rs134686063	REA	Tizioto2013
rs134686063	WBSF7	Tizioto2013
rs137692633	REA	Tizioto2013
rs137692633	WBSF7	Tizioto2013
rs110199267	REA	Tizioto2013
rs110199267	WBSF7	Tizioto2013
rs109662618	REA	Tizioto2013
rs109662618	WBSF7	Tizioto2013
rs109310270	REA	Tizioto2013
rs109310270	WBSF7	Tizioto2013
rs134158852	BFAT	Tizioto2013
rs134158852	BFT	Tizioto2013
rs134158852	CL	Tizioto2013
rs134158852	LFAT	Tizioto2013
rs134158852	LMUSCLE	Tizioto2013
rs134158852	REA	Tizioto2013
rs134158852	WBSF0	Tizioto2013
rs134158852	WBSF7	Tizioto2013
rs134158852	WHC	Tizioto2013
rs133497537	BFAT	Tizioto2013
rs133497537	BFT	Tizioto2013
rs133497537	CL	Tizioto2013
rs133497537	LFAT	Tizioto2013
rs133497537	LMUSCLE	Tizioto2013
rs133497537	REA	Tizioto2013
rs133497537	WBSF0	Tizioto2013
rs133497537	WBSF7	Tizioto2013
rs133497537	WHC	Tizioto2013
rs137223181	BFAT	Tizioto2013
rs137223181	BFT	Tizioto2013
rs137223181	CL	Tizioto2013
rs137223181	LFAT	Tizioto2013
rs137223181	LMUSCLE	Tizioto2013
rs137223181	REA	Tizioto2013
rs137223181	WBSF0	Tizioto2013
rs137223181	WBSF7	Tizioto2013
rs137223181	WHC	Tizioto2013
rs135691800	BFAT	Tizioto2013
rs135691800	BFT	Tizioto2013
rs135691800	CL	Tizioto2013
rs135691800	LFAT	Tizioto2013
rs135691800	LMUSCLE	Tizioto2013
rs135691800	REA	Tizioto2013
rs135691800	WBSF0	Tizioto2013
rs135691800	WBSF7	Tizioto2013
rs135691800	WHC	Tizioto2013
rs110106836	BFAT	Tizioto2013
rs110106836	BFT	Tizioto2013
rs110106836	CL	Tizioto2013
rs110106836	LFAT	Tizioto2013
rs110106836	LMUSCLE	Tizioto2013
rs110106836	REA	Tizioto2013
rs110106836	WBSF0	Tizioto2013
rs110106836	WBSF7	Tizioto2013
rs110106836	WHC	Tizioto2013
rs134716555	BFAT	Tizioto2013
rs134716555	BFT	Tizioto2013
rs134716555	CL	Tizioto2013
rs134716555	LFAT	Tizioto2013
rs134716555	LMUSCLE	Tizioto2013
rs134716555	REA	Tizioto2013
rs134716555	WBSF0	Tizioto2013
rs134716555	WBSF7	Tizioto2013
rs134716555	WHC	Tizioto2013
rs109540393	BFAT	Tizioto2013
rs109540393	BFT	Tizioto2013
rs109540393	CL	Tizioto2013
rs109540393	LFAT	Tizioto2013
rs109540393	LMUSCLE	Tizioto2013
rs109540393	REA	Tizioto2013
rs109540393	WBSF0	Tizioto2013
rs109540393	WBSF7	Tizioto2013
rs109540393	WHC	Tizioto2013
rs110020451	BFAT	Tizioto2013
rs110020451	BFT	Tizioto2013
rs110020451	CL	Tizioto2013
rs110020451	LFAT	Tizioto2013
rs110020451	LMUSCLE	Tizioto2013
rs110020451	REA	Tizioto2013
rs110020451	WBSF0	Tizioto2013
rs110020451	WBSF7	Tizioto2013
rs110020451	WHC	Tizioto2013
rs135595494	BFAT	Tizioto2013
rs135595494	BFT	Tizioto2013
rs135595494	CL	Tizioto2013
rs135595494	LFAT	Tizioto2013
rs135595494	LMUSCLE	Tizioto2013
rs135595494	REA	Tizioto2013
rs135595494	WBSF7	Tizioto2013
rs135595494	WHC	Tizioto2013
rs134542221	BFAT	Tizioto2013
rs134542221	BFT	Tizioto2013
rs134542221	CL	Tizioto2013
rs134542221	LFAT	Tizioto2013
rs134542221	LMUSCLE	Tizioto2013
rs134542221	REA	Tizioto2013
rs134542221	WBSF7	Tizioto2013
rs134542221	WHC	Tizioto2013
rs133685678	BFAT	Tizioto2013
rs133685678	BFT	Tizioto2013
rs133685678	CL	Tizioto2013
rs133685678	LFAT	Tizioto2013
rs133685678	LMUSCLE	Tizioto2013
rs133685678	REA	Tizioto2013
rs133685678	WBSF7	Tizioto2013
rs133685678	WHC	Tizioto2013
rs132986033	BFAT	Tizioto2013
rs132986033	BFT	Tizioto2013
rs132986033	CL	Tizioto2013
rs132986033	LFAT	Tizioto2013
rs132986033	LMUSCLE	Tizioto2013
rs132986033	REA	Tizioto2013
rs132986033	WBSF7	Tizioto2013
rs132986033	WHC	Tizioto2013
rs135531064	BFAT	Tizioto2013
rs135531064	BFT	Tizioto2013
rs135531064	CL	Tizioto2013
rs135531064	LFAT	Tizioto2013
rs135531064	LMUSCLE	Tizioto2013
rs135531064	REA	Tizioto2013
rs135531064	WBSF7	Tizioto2013
rs135531064	WHC	Tizioto2013
rs108995818	BFAT	Tizioto2013
rs108995818	BFT	Tizioto2013
rs108995818	CL	Tizioto2013
rs108995818	LFAT	Tizioto2013
rs108995818	LMUSCLE	Tizioto2013
rs108995818	REA	Tizioto2013
rs108995818	WBSF7	Tizioto2013
rs108995818	WHC	Tizioto2013
rs110503751	BFAT	Tizioto2013
rs110503751	BFT	Tizioto2013
rs110503751	CL	Tizioto2013
rs110503751	LFAT	Tizioto2013
rs110503751	LMUSCLE	Tizioto2013
rs110503751	REA	Tizioto2013
rs110503751	WBSF7	Tizioto2013
rs110503751	WHC	Tizioto2013
rs110770401	BFAT	Tizioto2013
rs110770401	BFT	Tizioto2013
rs110770401	CL	Tizioto2013
rs110770401	LFAT	Tizioto2013
rs110770401	LMUSCLE	Tizioto2013
rs110770401	REA	Tizioto2013
rs110770401	WBSF7	Tizioto2013
rs110770401	WHC	Tizioto2013
rs132931698	REA	Tizioto2013
rs132952964	REA	Tizioto2013
rs137425779	REA	Tizioto2013
rs109863683	REA	Tizioto2013
rs132944227	CL	Tizioto2013
rs132944227	LFAT	Tizioto2013
rs132944227	REA	Tizioto2013
rs132944227	WBSF7	Tizioto2013
rs132944227	WHC	Tizioto2013
rs134164484	CL	Tizioto2013
rs134164484	LFAT	Tizioto2013
rs134164484	REA	Tizioto2013
rs134164484	WBSF7	Tizioto2013
rs134164484	WHC	Tizioto2013
rs135358752	CL	Tizioto2013
rs135358752	LFAT	Tizioto2013
rs135358752	REA	Tizioto2013
rs135358752	WBSF7	Tizioto2013
rs135358752	WHC	Tizioto2013
rs135049100	CL	Tizioto2013
rs135049100	LFAT	Tizioto2013
rs135049100	REA	Tizioto2013
rs135049100	WBSF7	Tizioto2013
rs135049100	WHC	Tizioto2013
rs136532513	CL	Tizioto2013
rs136532513	LFAT	Tizioto2013
rs136532513	REA	Tizioto2013
rs136532513	WBSF7	Tizioto2013
rs136532513	WHC	Tizioto2013
rs110305200	CL	Tizioto2013
rs110305200	LFAT	Tizioto2013
rs110305200	REA	Tizioto2013
rs110305200	WBSF7	Tizioto2013
rs110305200	WHC	Tizioto2013
rs42434510	CL	Tizioto2013
rs42434510	LFAT	Tizioto2013
rs42434510	REA	Tizioto2013
rs42434510	WBSF7	Tizioto2013
rs42434510	WHC	Tizioto2013
rs42436648	CL	Tizioto2013
rs42436648	LFAT	Tizioto2013
rs42436648	REA	Tizioto2013
rs42436648	WBSF7	Tizioto2013
rs42436648	WHC	Tizioto2013
rs42437277	CL	Tizioto2013
rs42437277	LFAT	Tizioto2013
rs42437277	REA	Tizioto2013
rs42437277	WBSF7	Tizioto2013
rs42437277	WHC	Tizioto2013
rs42436727	CL	Tizioto2013
rs42436727	LFAT	Tizioto2013
rs42436727	REA	Tizioto2013
rs42436727	WBSF7	Tizioto2013
rs42436727	WHC	Tizioto2013
rs42436712	CL	Tizioto2013
rs42436712	LFAT	Tizioto2013
rs42436712	REA	Tizioto2013
rs42436712	WBSF7	Tizioto2013
rs42436712	WHC	Tizioto2013
rs109295856	CL	Tizioto2013
rs109295856	LFAT	Tizioto2013
rs109295856	REA	Tizioto2013
rs109295856	WBSF7	Tizioto2013
rs109295856	WHC	Tizioto2013
rs137572282	CL	Tizioto2013
rs137572282	LFAT	Tizioto2013
rs137572282	REA	Tizioto2013
rs137572282	WBSF7	Tizioto2013
rs137572282	WHC	Tizioto2013
rs42437995	CL	Tizioto2013
rs42437995	LFAT	Tizioto2013
rs42437995	REA	Tizioto2013
rs42437995	WBSF7	Tizioto2013
rs42437995	WHC	Tizioto2013
rs136575343	Co	Tizioto2015
rs133489815	Mn	Tizioto2015
rs43291678	Mn	Tizioto2015
rs43301401	Zn	Tizioto2015
rs42616057	Ca	Tizioto2015
rs136536587	Cr	Tizioto2015
rs109500167	Ar	Tizioto2015
rs110931280	K	Tizioto2015
rs109812987	Mg	Tizioto2015
rs109585354	S	Tizioto2015
rs109756952	cis	Cesar2018
rs109922571	cis	Cesar2018
rs110532113	trans	Cesar2018
rs110813050	trans	Cesar2018
rs133661649	trans	Cesar2018
rs42022983	cis	Cesar2018
rs110770401	cis	Cesar2018
rs110785358	cis	Cesar2018
rs109647300	cis	Cesar2018
rs110057848	cis	Cesar2018
rs110249659	cis	Cesar2018
rs109382460	cis	Cesar2018
rs109705822	cis	Cesar2018
rs109595393	cis	Cesar2018
rs135061782	cis	Cesar2018
rs110718277	cis	Cesar2018
rs109805933	cis	Cesar2018
rs109039020	cis	Cesar2018
rs135955637	cis	Cesar2018
rs136231508	trans	Cesar2018
rs110441494	cis	Cesar2018
rs110772590	cis	Cesar2018
rs109615702	cis	Cesar2018
rs109094399	cis	Cesar2018
rs135493413	EG	Oliveira2014
rs135493413	ME	Oliveira2014
rs135493413	PEG	Oliveira2014
rs135455271	EG	Oliveira2014
rs135455271	ME	Oliveira2014
rs135455271	PEG	Oliveira2014
rs42092328	Polyunsat._fatty_acid-C18:2Â t-11c-15	Cesar2014
rs133687070	Polyunsat._fatty_acid-C18:2Â t-11c-15	Cesar2014
rs109505632	Polyunsat._fatty_acid-C18:2Â t-11c-15	Cesar2014
rs135400297	Polyunsat._fatty_acid-C18:2Â t-11c-15	Cesar2014
rs109299840	Polyunsat._fatty_acid-C18:2Â t-11c-15	Cesar2014
rs42093019	Polyunsat._fatty_acid-C18:2Â t-11c-15	Cesar2014
rs42093020	Polyunsat._fatty_acid-C18:2Â t-11c-15	Cesar2014
BFAT: Yellowness fat
BFT: Backfat thickness
CL: Cooking loss
LFAT: Lightness fat
LMUSCLE: Lightness muscle
REA: Ribeye area
WBSF0: Warner-Bratzler shear force 24 h after slaughter
WBSF14: Warner-Bratzler shear force 14 days after slaughter
WBSF7: Warner-Bratzler shear force 7 days after slaughter
WHC: Water holding capacity
Co: Cobalt content
Mn: Manganese content
Zn: Zinc content
Ca: Calcium content
Cr: Cromium content
Ar: Arsenic
K: Potassium
Mg: Magnesium
S: Sulfur
cis: cis-eQTL
trans: trans-eQTL
EG: Efficiency of Gain
ME: Maintenance Efficiency
PEG: Partial Efficiency of Growth
Polyunsat._fatty_acid-C18:2Â t-11c-15: Octadecenoic acid content

## Sheet: T7_VEP
Supplementary Table 7 - Variant effect predictor (VEP) aseQTL results
#Uploaded_variation	Location	Allele	Consequence	IMPACT	SYMBOL	Existing_variation	STRAND
rs109310270	23:19983969-19983969	T	3_prime_UTR_variant	MODIFIER	ANKRD66	rs109310270	1
rs133068512	3:9324612-9324612	T	3_prime_UTR_variant	MODIFIER	NCSTN	rs133068512	-1
rs133497537	23:24893176-24893176	T	3_prime_UTR_variant	MODIFIER	TRAM2	rs133497537	-1
rs133686332	19:21398580-21398580	C	3_prime_UTR_variant	MODIFIER	TMIGD1	rs133686332	-1
rs135834852	19:21533038-21533038	G	3_prime_UTR_variant	MODIFIER	CPD	rs135834852	1
rs136739022	14:16327179-16327179	A	3_prime_UTR_variant	MODIFIER	-	rs136739022	-1
rs137354095	25:3883368-3883368	C	3_prime_UTR_variant	MODIFIER	GLYR1	rs137354095	-1
rs43553093	8:59598869-59598869	G	3_prime_UTR_variant	MODIFIER	UNC13B	rs43553093	1
rs132671408	8:81266185-81266185	A	5_prime_UTR_variant	MODIFIER	AOPEP	rs132671408	1
rs135305605	8:59750996-59750996	G	5_prime_UTR_variant	MODIFIER	RUSC2	rs135305605	1
rs136155631	20:39446669-39446669	C	5_prime_UTR_variant	MODIFIER	RAI14	rs136155631	-1
rs43291678	2:17799274-17799274	G	5_prime_UTR_variant	MODIFIER	CCDC141	rs43291678	1
rs109006255	5:32960572-32960572	T	intergenic_variant	MODIFIER	-	rs109006255	-
rs109017026	7:3396176-3396176	A	intergenic_variant	MODIFIER	-	rs109017026	-
rs109028905	2:44824661-44824661	C	intergenic_variant	MODIFIER	-	rs109028905	-
rs109039563	1:151466980-151466980	C	intergenic_variant	MODIFIER	-	rs109039563	-
rs109045656	8:89336867-89336867	A	intergenic_variant	MODIFIER	-	rs109045656	-
rs109050413	28:8598606-8598606	A	intergenic_variant	MODIFIER	-	rs109050413	-
rs109052123	2:44820962-44820962	C	intergenic_variant	MODIFIER	-	rs109052123	-
rs109059680	19:1652304-1652304	G	intergenic_variant	MODIFIER	-	rs109059680	-
rs109065844	2:119314924-119314924	C	intergenic_variant	MODIFIER	-	rs109065844	-
rs109089109	19:1438571-1438571	G	intergenic_variant	MODIFIER	-	rs109089109	-
rs109107062	2:119158910-119158910	T	intergenic_variant	MODIFIER	-	rs109107062	-
rs109138055	23:27435156-27435156	A	intergenic_variant	MODIFIER	-	rs109138055	-
rs109147059	2:28349857-28349857	G	intergenic_variant	MODIFIER	-	rs109147059	-
rs109147231	19:7886487-7886487	G	intergenic_variant	MODIFIER	-	rs109147231	-
rs109153449	8:89557638-89557638	C	intergenic_variant	MODIFIER	-	rs109153449	-
rs109160934	2:28734746-28734746	T	intergenic_variant	MODIFIER	-	rs109160934	-
rs109161738	19:1437551-1437551	G	intergenic_variant	MODIFIER	-	rs109161738	-
rs109170993	23:28449720-28449720	G	intergenic_variant	MODIFIER	-	rs109170993	-
rs109172090	10:10143406-10143406	C	intergenic_variant	MODIFIER	-	rs109172090	-
rs109195812	19:1471385-1471385	G	intergenic_variant	MODIFIER	-	rs109195812	-
rs109208370	16:40686277-40686277	A	intergenic_variant	MODIFIER	-	rs109208370	-
rs109221817	19:7885755-7885755	T	intergenic_variant	MODIFIER	-	rs109221817	-
rs109268101	2:119312426-119312426	T	intergenic_variant	MODIFIER	-	rs109268101	-
rs109274298	19:35393972-35393972	A	intergenic_variant	MODIFIER	-	rs109274298	-
rs109295856	27:8634633-8634633	A	intergenic_variant	MODIFIER	-	rs109295856	-
rs109332326	7:3179929-3179929	A	intergenic_variant	MODIFIER	-	rs109332326	-
rs109350200	8:66692647-66692647	T	intergenic_variant	MODIFIER	-	rs109350200	-
rs109354201	15:82750597-82750597	C	intergenic_variant	MODIFIER	-	rs109354201	-
rs109412830	23:28221054-28221054	C	intergenic_variant	MODIFIER	-	rs109412830	-
rs109433158	14:2797039-2797039	C	intergenic_variant	MODIFIER	-	rs109433158	-
rs109434802	2:119307547-119307547	C	intergenic_variant	MODIFIER	-	rs109434802	-
rs109439477	21:68783687-68783687	A	intergenic_variant	MODIFIER	-	rs109439477	-
rs109446539	25:4220384-4220384	G	intergenic_variant	MODIFIER	-	rs109446539	-
rs109447328	2:119306913-119306913	A	intergenic_variant	MODIFIER	-	rs109447328	-
rs109449589	19:1419402-1419402	T	intergenic_variant	MODIFIER	-	rs109449589	-
rs109478134	19:7875864-7875864	C	intergenic_variant	MODIFIER	-	rs109478134	-
rs109494821	23:27074381-27074381	G	intergenic_variant	MODIFIER	-	rs109494821	-
rs109500167	14:16848253-16848253	G	intergenic_variant	MODIFIER	-	rs109500167	-
rs109507276	23:28440246-28440246	G	intergenic_variant	MODIFIER	-	rs109507276	-
rs109509942	21:68238022-68238022	G	intergenic_variant	MODIFIER	-	rs109509942	-
rs109546773	28:9887007-9887007	A	intergenic_variant	MODIFIER	-	rs109546773	-
rs109550669	14:26713333-26713333	T	intergenic_variant	MODIFIER	-	rs109550669	-
rs109556316	2:45546242-45546242	C	intergenic_variant	MODIFIER	-	rs109556316	-
rs109558628	7:3184875-3184875	C	intergenic_variant	MODIFIER	-	rs109558628	-
rs109570107	8:109805165-109805165	T	intergenic_variant	MODIFIER	-	rs109570107	-
rs109580858	3:8523533-8523533	T	intergenic_variant	MODIFIER	-	rs109580858	-
rs109595187	3:22225397-22225397	A	intergenic_variant	MODIFIER	-	rs109595187	-
rs109612499	2:119310073-119310073	G	intergenic_variant	MODIFIER	-	rs109612499	-
rs109622560	2:28960039-28960039	C	intergenic_variant	MODIFIER	-	rs109622560	-
rs109624291	3:21960379-21960379	G	intergenic_variant	MODIFIER	-	rs109624291	-
rs109651664	23:28272487-28272487	A	intergenic_variant	MODIFIER	-	rs109651664	-
rs109689635	19:7877295-7877295	G	intergenic_variant	MODIFIER	-	rs109689635	-
rs109690988	13:31555983-31555983	C	intergenic_variant	MODIFIER	-	rs109690988	-
rs109692702	25:4013748-4013748	C	intergenic_variant	MODIFIER	-	rs109692702	-
rs109694226	6:5683796-5683796	C	intergenic_variant	MODIFIER	-	rs109694226	-
rs109706646	12:32743021-32743021	T	intergenic_variant	MODIFIER	-	rs109706646	-
rs109714782	2:29302236-29302236	G	intergenic_variant	MODIFIER	-	rs109714782	-
rs109743520	19:1650534-1650534	T	intergenic_variant	MODIFIER	-	rs109743520	-
rs109746796	3:21663852-21663852	G	intergenic_variant	MODIFIER	-	rs109746796	-
rs109799698	23:27456617-27456617	G	intergenic_variant	MODIFIER	-	rs109799698	-
rs109832210	21:67862041-67862041	T	intergenic_variant	MODIFIER	-	rs109832210	-
rs109859973	2:106718526-106718526	G	intergenic_variant	MODIFIER	-	rs109859973	-
rs109863683	26:44762079-44762079	C	intergenic_variant	MODIFIER	-	rs109863683	-
rs109918501	26:44015947-44015947	G	intergenic_variant	MODIFIER	-	rs109918501	-
rs109918941	3:10465504-10465504	A	intergenic_variant	MODIFIER	-	rs109918941	-
rs109925268	25:2608870-2608870	T	intergenic_variant	MODIFIER	-	rs109925268	-
rs109928029	2:29183052-29183052	T	intergenic_variant	MODIFIER	-	rs109928029	-
rs109937591	14:17359660-17359660	T	intergenic_variant	MODIFIER	-	rs109937591	-
rs109980874	7:3187664-3187664	A	intergenic_variant	MODIFIER	-	rs109980874	-
rs110020451	23:25207610-25207610	T	intergenic_variant	MODIFIER	-	rs110020451	-
rs110022361	21:68888641-68888641	A	intergenic_variant	MODIFIER	-	rs110022361	-
rs110023776	14:2799238-2799238	T	intergenic_variant	MODIFIER	-	rs110023776	-
rs110026756	23:27455458-27455458	G	intergenic_variant	MODIFIER	-	rs110026756	-
rs110086187	3:21908819-21908819	G	intergenic_variant	MODIFIER	-	rs110086187	-
rs110093570	21:68223588-68223588	A	intergenic_variant	MODIFIER	-	rs110093570	-
rs110102720	28:9799971-9799971	C	intergenic_variant	MODIFIER	-	rs110102720	-
rs110119747	10:10571597-10571597	T	intergenic_variant	MODIFIER	-	rs110119747	-
rs110128227	2:105228212-105228212	T	intergenic_variant	MODIFIER	-	rs110128227	-
rs110179476	2:119147407-119147407	A	intergenic_variant	MODIFIER	-	rs110179476	-
rs110202758	7:63311550-63311550	A	intergenic_variant	MODIFIER	-	rs110202758	-
rs110218812	7:2641835-2641835	C	intergenic_variant	MODIFIER	-	rs110218812	-
rs110222489	10:102736872-102736872	A	intergenic_variant	MODIFIER	-	rs110222489	-
rs110228252	25:3234808-3234808	T	intergenic_variant	MODIFIER	-	rs110228252	-
rs110231451	21:68720143-68720143	G	intergenic_variant	MODIFIER	-	rs110231451	-
rs110235458	25:2620334-2620334	C	intergenic_variant	MODIFIER	-	rs110235458	-
rs110244102	3:21949551-21949551	G	intergenic_variant	MODIFIER	-	rs110244102	-
rs110250169	23:27450219-27450219	T	intergenic_variant	MODIFIER	-	rs110250169	-
rs110305200	27:8328366-8328366	C	intergenic_variant	MODIFIER	-	rs110305200	-
rs110317037	19:1646623-1646623	T	intergenic_variant	MODIFIER	-	rs110317037	-
rs110318728	19:1492868-1492868	A	intergenic_variant	MODIFIER	-	rs110318728	-
rs110333284	13:31548654-31548654	G	intergenic_variant	MODIFIER	-	rs110333284	-
rs110336642	8:80615767-80615767	G	intergenic_variant	MODIFIER	-	rs110336642	-
rs110350229	2:119161780-119161780	C	intergenic_variant	MODIFIER	-	rs110350229	-
rs110359311	2:29286511-29286511	T	intergenic_variant	MODIFIER	-	rs110359311	-
rs110405798	5:30477299-30477299	G	intergenic_variant	MODIFIER	-	rs110405798	-
rs110424738	23:27089519-27089519	C	intergenic_variant	MODIFIER	-	rs110424738	-
rs110454656	2:98638848-98638848	A	intergenic_variant	MODIFIER	-	rs110454656	-
rs110511562	6:90240677-90240677	G	intergenic_variant	MODIFIER	-	rs110511562	-
rs110524541	7:62193337-62193337	A	intergenic_variant	MODIFIER	-	rs110524541	-
rs110530322	27:15468244-15468244	T	intergenic_variant	MODIFIER	-	rs110530322	-
rs110560670	6:29813090-29813090	A	intergenic_variant	MODIFIER	-	rs110560670	-
rs110577155	21:67836823-67836823	G	intergenic_variant	MODIFIER	-	rs110577155	-
rs110590154	23:27088448-27088448	A	intergenic_variant	MODIFIER	-	rs110590154	-
rs110596898	21:68433282-68433282	G	intergenic_variant	MODIFIER	-	rs110596898	-
rs110600691	14:26721366-26721366	A	intergenic_variant	MODIFIER	-	rs110600691	-
rs110607024	15:81840635-81840635	C	intergenic_variant	MODIFIER	-	rs110607024	-
rs110621075	2:29180114-29180114	A	intergenic_variant	MODIFIER	-	rs110621075	-
rs110634088	14:61729675-61729675	A	intergenic_variant	MODIFIER	-	rs110634088	-
rs110647119	5:30526943-30526943	G	intergenic_variant	MODIFIER	-	rs110647119	-
rs110663707	10:10593040-10593040	A	intergenic_variant	MODIFIER	-	rs110663707	-
rs110665854	23:27442523-27442523	G	intergenic_variant	MODIFIER	-	rs110665854	-
rs110681959	8:80616686-80616686	A	intergenic_variant	MODIFIER	-	rs110681959	-
rs110683989	3:17758957-17758957	G	intergenic_variant	MODIFIER	-	rs110683989	-
rs110690119	16:40722856-40722856	G	intergenic_variant	MODIFIER	-	rs110690119	-
rs110705192	5:32635992-32635992	G	intergenic_variant	MODIFIER	-	rs110705192	-
rs110708547	2:28744341-28744341	T	intergenic_variant	MODIFIER	-	rs110708547	-
rs110742604	23:28284087-28284087	C	intergenic_variant	MODIFIER	-	rs110742604	-
rs110748308	2:119306278-119306278	T	intergenic_variant	MODIFIER	-	rs110748308	-
rs110762589	1:1558454-1558454	G	intergenic_variant	MODIFIER	-	rs110762589	-
rs110783689	14:21741741-21741741	C	intergenic_variant	MODIFIER	-	rs110783689	-
rs110799189	2:98161414-98161414	T	intergenic_variant	MODIFIER	-	rs110799189	-
rs110821313	10:2021548-2021548	G	intergenic_variant	MODIFIER	-	rs110821313	-
rs110829797	6:92047233-92047233	A	intergenic_variant	MODIFIER	-	rs110829797	-
rs110832589	19:2403085-2403085	T	intergenic_variant	MODIFIER	-	rs110832589	-
rs110837733	21:68188075-68188075	A	intergenic_variant	MODIFIER	-	rs110837733	-
rs110873441	3:9410765-9410765	A	intergenic_variant	MODIFIER	-	rs110873441	-
rs110894426	21:68877154-68877154	T	intergenic_variant	MODIFIER	-	rs110894426	-
rs110896411	25:38518809-38518809	T	intergenic_variant	MODIFIER	-	rs110896411	-
rs110906138	21:68884605-68884605	G	intergenic_variant	MODIFIER	-	rs110906138	-
rs110910099	23:27091653-27091653	C	intergenic_variant	MODIFIER	-	rs110910099	-
rs110914743	5:115560667-115560667	C	intergenic_variant	MODIFIER	-	rs110914743	-
rs110936142	25:2560887-2560887	G	intergenic_variant	MODIFIER	-	rs110936142	-
rs110962391	21:68459451-68459451	T	intergenic_variant	MODIFIER	-	rs110962391	-
rs110966557	2:28743295-28743295	T	intergenic_variant	MODIFIER	-	rs110966557	-
rs111007796	10:11491183-11491183	T	intergenic_variant	MODIFIER	-	rs111007796	-
rs111018334	21:68464746-68464746	A	intergenic_variant	MODIFIER	-	rs111018334	-
rs132651127	27:15263893-15263893	T	intergenic_variant	MODIFIER	-	rs132651127	-
rs132657156	3:22365445-22365445	A	intergenic_variant	MODIFIER	-	rs132657156	-
rs132684866	6:90229699-90229699	A	intergenic_variant	MODIFIER	-	rs132684866	-
rs132695179	3:22250516-22250516	A	intergenic_variant	MODIFIER	-	rs132695179	-
rs132751150	25:2582592-2582592	C	intergenic_variant	MODIFIER	-	rs132751150	-
rs132774889	6:5586289-5586289	T	intergenic_variant	MODIFIER	-	rs132774889	-
rs132797059	3:21873949-21873949	G	intergenic_variant	MODIFIER	-	rs132797059	-
rs132832126	1:151310284-151310284	T	intergenic_variant	MODIFIER	-	rs132832126	-
rs132860421	14:16307150-16307150	A	intergenic_variant	MODIFIER	-	rs132860421	-
rs132901518	8:89614089-89614089	C	intergenic_variant	MODIFIER	-	rs132901518	-
rs132905363	15:81154223-81154223	G	intergenic_variant	MODIFIER	-	rs132905363	-
rs132928377	7:3183274-3183274	G	intergenic_variant	MODIFIER	-	rs132928377	-
rs132928885	9:13904812-13904812	G	intergenic_variant	MODIFIER	-	rs132928885	-
rs132931698	23:33775895-33775895	C	intergenic_variant	MODIFIER	-	rs132931698	-
rs132937359	2:28599085-28599085	T	intergenic_variant	MODIFIER	-	rs132937359	-
rs132952964	23:33852114-33852114	C	intergenic_variant	MODIFIER	-	rs132952964	-
rs132955599	19:21658344-21658344	G	intergenic_variant	MODIFIER	-	rs132955599	-
rs132958306	6:90254887-90254887	G	intergenic_variant	MODIFIER	-	rs132958306	-
rs132986033	23:32670424-32670424	T	intergenic_variant	MODIFIER	-	rs132986033	-
rs133018442	8:80108855-80108855	G	intergenic_variant	MODIFIER	-	rs133018442	-
rs133021318	3:108595865-108595865	A	intergenic_variant	MODIFIER	-	rs133021318	-
rs133052025	19:48270441-48270441	G	intergenic_variant	MODIFIER	-	rs133052025	-
rs133079892	8:80941897-80941897	T	intergenic_variant	MODIFIER	-	rs133079892	-
rs133097252	8:80082206-80082206	C	intergenic_variant	MODIFIER	-	rs133097252	-
rs133098899	27:15333973-15333973	T	intergenic_variant	MODIFIER	-	rs133098899	-
rs133113680	28:8582521-8582521	A	intergenic_variant	MODIFIER	-	rs133113680	-
rs133117799	13:20415575-20415575	G	intergenic_variant	MODIFIER	-	rs133117799	-
rs133138164	28:9592535-9592535	G	intergenic_variant	MODIFIER	-	rs133138164	-
rs133142806	28:9077110-9077110	A	intergenic_variant	MODIFIER	-	rs133142806	-
rs133193110	5:30059013-30059013	A	intergenic_variant	MODIFIER	-	rs133193110	-
rs133199482	19:2475019-2475019	T	intergenic_variant	MODIFIER	-	rs133199482	-
rs133218922	8:89620138-89620138	T	intergenic_variant	MODIFIER	-	rs133218922	-
rs133223192	8:59019221-59019221	C	intergenic_variant	MODIFIER	-	rs133223192	-
rs133232224	8:80605954-80605954	C	intergenic_variant	MODIFIER	-	rs133232224	-
rs133234906	2:29067652-29067652	A	intergenic_variant	MODIFIER	-	rs133234906	-
rs133281630	8:90695216-90695216	A	intergenic_variant	MODIFIER	-	rs133281630	-
rs133289027	8:58876792-58876792	T	intergenic_variant	MODIFIER	-	rs133289027	-
rs133292667	2:46415578-46415578	A	intergenic_variant	MODIFIER	-	rs133292667	-
rs133370437	19:21669502-21669502	C	intergenic_variant	MODIFIER	-	rs133370437	-
rs133385125	3:21664493-21664493	G	intergenic_variant	MODIFIER	-	rs133385125	-
rs133386225	7:1977089-1977089	C	intergenic_variant	MODIFIER	-	rs133386225	-
rs133467258	29:8832157-8832157	A	intergenic_variant	MODIFIER	-	rs133467258	-
rs133468811	2:44819162-44819162	G	intergenic_variant	MODIFIER	-	rs133468811	-
rs133474920	2:44727733-44727733	A	intergenic_variant	MODIFIER	-	rs133474920	-
rs133480685	28:9681518-9681518	C	intergenic_variant	MODIFIER	-	rs133480685	-
rs133489815	2:17798622-17798622	C	intergenic_variant	MODIFIER	-	rs133489815	-
rs133528100	14:61869184-61869184	G	intergenic_variant	MODIFIER	-	rs133528100	-
rs133538786	5:29973188-29973188	C	intergenic_variant	MODIFIER	-	rs133538786	-
rs133558818	10:1310698-1310698	C	intergenic_variant	MODIFIER	-	rs133558818	-
rs133580531	2:118790120-118790120	G	intergenic_variant	MODIFIER	-	rs133580531	-
rs133607690	14:16753486-16753486	C	intergenic_variant	MODIFIER	-	rs133607690	-
rs133610255	26:21489950-21489950	A	intergenic_variant	MODIFIER	-	rs133610255	-
rs133639270	8:80311482-80311482	C	intergenic_variant	MODIFIER	-	rs133639270	-
rs133643911	8:89749064-89749064	A	intergenic_variant	MODIFIER	-	rs133643911	-
rs133672591	3:17173967-17173967	A	intergenic_variant	MODIFIER	-	rs133672591	-
rs133678249	2:44975633-44975633	G	intergenic_variant	MODIFIER	-	rs133678249	-
rs133698332	6:29665603-29665603	C	intergenic_variant	MODIFIER	-	rs133698332	-
rs133705416	8:59037445-59037445	G	intergenic_variant	MODIFIER	-	rs133705416	-
rs133714062	2:46351481-46351481	A	intergenic_variant	MODIFIER	-	rs133714062	-
rs133717742	5:30024133-30024133	C	intergenic_variant	MODIFIER	-	rs133717742	-
rs133723485	19:22972282-22972282	T	intergenic_variant	MODIFIER	-	rs133723485	-
rs133742196	5:29920865-29920865	T	intergenic_variant	MODIFIER	-	rs133742196	-
rs133752265	26:21569155-21569155	A	intergenic_variant	MODIFIER	-	rs133752265	-
rs133788707	3:17164439-17164439	T	intergenic_variant	MODIFIER	-	rs133788707	-
rs133831515	8:58959540-58959540	C	intergenic_variant	MODIFIER	-	rs133831515	-
rs133838739	14:16739970-16739970	G	intergenic_variant	MODIFIER	-	rs133838739	-
rs133851974	2:28915137-28915137	A	intergenic_variant	MODIFIER	-	rs133851974	-
rs133855958	19:1472676-1472676	A	intergenic_variant	MODIFIER	-	rs133855958	-
rs133895098	5:32631815-32631815	A	intergenic_variant	MODIFIER	-	rs133895098	-
rs133955893	3:17207872-17207872	T	intergenic_variant	MODIFIER	-	rs133955893	-
rs133958157	1:152039215-152039215	T	intergenic_variant	MODIFIER	-	rs133958157	-
rs133961677	14:16820652-16820652	T	intergenic_variant	MODIFIER	-	rs133961677	-
rs133996653	2:28810879-28810879	A	intergenic_variant	MODIFIER	-	rs133996653	-
rs134017988	7:3172896-3172896	C	intergenic_variant	MODIFIER	-	rs134017988	-
rs134063309	5:30100819-30100819	A	intergenic_variant	MODIFIER	-	rs134063309	-
rs134069903	21:68605631-68605631	A	intergenic_variant	MODIFIER	-	rs134069903	-
rs134080565	3:9408220-9408220	C	intergenic_variant	MODIFIER	-	rs134080565	-
rs134087871	14:16611140-16611140	T	intergenic_variant	MODIFIER	-	rs134087871	-
rs134131826	2:28736853-28736853	A	intergenic_variant	MODIFIER	-	rs134131826	-
rs134151336	2:29332370-29332370	A	intergenic_variant	MODIFIER	-	rs134151336	-
rs134158852	23:24889961-24889961	G	intergenic_variant	MODIFIER	-	rs134158852	-
rs134178975	28:9065100-9065100	G	intergenic_variant	MODIFIER	-	rs134178975	-
rs134195752	2:105466257-105466257	A	intergenic_variant	MODIFIER	-	rs134195752	-
rs134199012	2:45340661-45340661	C	intergenic_variant	MODIFIER	-	rs134199012	-
rs134208002	1:117275569-117275569	G	intergenic_variant	MODIFIER	-	rs134208002	-
rs134223572	23:28442018-28442018	A	intergenic_variant	MODIFIER	-	rs134223572	-
rs134227063	2:44939793-44939793	G	intergenic_variant	MODIFIER	-	rs134227063	-
rs134234993	1:153254630-153254630	G	intergenic_variant	MODIFIER	-	rs134234993	-
rs134251209	1:151429841-151429841	C	intergenic_variant	MODIFIER	-	rs134251209	-
rs134252071	10:1425726-1425726	T	intergenic_variant	MODIFIER	-	rs134252071	-
rs134260148	5:114749763-114749763	A	intergenic_variant	MODIFIER	-	rs134260148	-
rs134273220	26:21450052-21450052	G	intergenic_variant	MODIFIER	-	rs134273220	-
rs134278308	14:26502682-26502682	T	intergenic_variant	MODIFIER	-	rs134278308	-
rs134320464	2:28338504-28338504	C	intergenic_variant	MODIFIER	-	rs134320464	-
rs134329003	8:80488749-80488749	A	intergenic_variant	MODIFIER	-	rs134329003	-
rs134335262	5:31615427-31615427	C	intergenic_variant	MODIFIER	-	rs134335262	-
rs134371620	7:62206861-62206861	T	intergenic_variant	MODIFIER	-	rs134371620	-
rs134422272	8:70273875-70273875	G	intergenic_variant	MODIFIER	-	rs134422272	-
rs134425080	2:28616652-28616652	G	intergenic_variant	MODIFIER	-	rs134425080	-
rs134426056	14:16262345-16262345	A	intergenic_variant	MODIFIER	-	rs134426056	-
rs134437781	14:16302731-16302731	G	intergenic_variant	MODIFIER	-	rs134437781	-
rs134440755	21:68147886-68147886	A	intergenic_variant	MODIFIER	-	rs134440755	-
rs134475968	23:27063095-27063095	G	intergenic_variant	MODIFIER	-	rs134475968	-
rs134513303	3:22229252-22229252	T	intergenic_variant	MODIFIER	-	rs134513303	-
rs134554095	23:27052749-27052749	A	intergenic_variant	MODIFIER	-	rs134554095	-
rs134559121	7:3094816-3094816	A	intergenic_variant	MODIFIER	-	rs134559121	-
rs134562043	2:45562555-45562555	C	intergenic_variant	MODIFIER	-	rs134562043	-
rs134602916	21:68182395-68182395	A	intergenic_variant	MODIFIER	-	rs134602916	-
rs134642888	21:68241295-68241295	A	intergenic_variant	MODIFIER	-	rs134642888	-
rs134651487	24:36655612-36655612	T	intergenic_variant	MODIFIER	-	rs134651487	-
rs134664090	13:20992528-20992528	G	intergenic_variant	MODIFIER	-	rs134664090	-
rs134665186	3:21942599-21942599	T	intergenic_variant	MODIFIER	-	rs134665186	-
rs134671686	2:43965132-43965132	T	intergenic_variant	MODIFIER	-	rs134671686	-
rs134678174	2:29437197-29437197	C	intergenic_variant	MODIFIER	-	rs134678174	-
rs134692984	7:807974-807974	A	intergenic_variant	MODIFIER	-	rs134692984	-
rs134701944	2:45553024-45553024	T	intergenic_variant	MODIFIER	-	rs134701944	-
rs134746832	27:7276267-7276267	C	intergenic_variant	MODIFIER	-	rs134746832	-
rs134757552	3:17285927-17285927	C	intergenic_variant	MODIFIER	-	rs134757552	-
rs134811707	27:15032463-15032463	A	intergenic_variant	MODIFIER	-	rs134811707	-
rs134816128	2:105408095-105408095	T	intergenic_variant	MODIFIER	-	rs134816128	-
rs134824355	25:1173353-1173353	T	intergenic_variant	MODIFIER	-	rs134824355	-
rs134829604	27:15754404-15754404	G	intergenic_variant	MODIFIER	-	rs134829604	-
rs134837579	28:9673711-9673711	C	intergenic_variant	MODIFIER	-	rs134837579	-
rs134864770	2:46344586-46344586	C	intergenic_variant	MODIFIER	-	rs134864770	-
rs134871661	8:58412697-58412697	A	intergenic_variant	MODIFIER	-	rs134871661	-
rs134871858	8:90709167-90709167	G	intergenic_variant	MODIFIER	-	rs134871858	-
rs134877305	14:16770561-16770561	C	intergenic_variant	MODIFIER	-	rs134877305	-
rs134880273	8:59031619-59031619	C	intergenic_variant	MODIFIER	-	rs134880273	-
rs134894748	14:76638207-76638207	C	intergenic_variant	MODIFIER	-	rs134894748	-
rs134942221	24:36662316-36662316	C	intergenic_variant	MODIFIER	-	rs134942221	-
rs134952992	1:151739388-151739388	C	intergenic_variant	MODIFIER	-	rs134952992	-
rs134959144	19:47305954-47305954	A	intergenic_variant	MODIFIER	-	rs134959144	-
rs134993911	8:90699165-90699165	A	intergenic_variant	MODIFIER	-	rs134993911	-
rs135000519	2:28816612-28816612	G	intergenic_variant	MODIFIER	-	rs135000519	-
rs135001652	5:29924100-29924100	T	intergenic_variant	MODIFIER	-	rs135001652	-
rs135022612	2:44924775-44924775	C	intergenic_variant	MODIFIER	-	rs135022612	-
rs135047913	25:3223240-3223240	T	intergenic_variant	MODIFIER	-	rs135047913	-
rs135061572	21:8533127-8533127	T	intergenic_variant	MODIFIER	-	rs135061572	-
rs135105155	5:32959379-32959379	G	intergenic_variant	MODIFIER	-	rs135105155	-
rs135106367	26:44017744-44017744	G	intergenic_variant	MODIFIER	-	rs135106367	-
rs135111266	2:17771574-17771574	A	intergenic_variant	MODIFIER	-	rs135111266	-
rs135117066	8:80608965-80608965	A	intergenic_variant	MODIFIER	-	rs135117066	-
rs135148828	3:18799866-18799866	A	intergenic_variant	MODIFIER	-	rs135148828	-
rs135181793	2:28739228-28739228	C	intergenic_variant	MODIFIER	-	rs135181793	-
rs135190137	23:27097840-27097840	A	intergenic_variant	MODIFIER	-	rs135190137	-
rs135234489	11:101849343-101849343	G	intergenic_variant	MODIFIER	-	rs135234489	-
rs135258723	14:16756044-16756044	T	intergenic_variant	MODIFIER	-	rs135258723	-
rs135271755	3:10140467-10140467	A	intergenic_variant	MODIFIER	-	rs135271755	-
rs135276572	16:40717756-40717756	G	intergenic_variant	MODIFIER	-	rs135276572	-
rs135314643	24:36736535-36736535	A	intergenic_variant	MODIFIER	-	rs135314643	-
rs135316297	16:79842191-79842191	G	intergenic_variant	MODIFIER	-	rs135316297	-
rs135324126	8:90703055-90703055	G	intergenic_variant	MODIFIER	-	rs135324126	-
rs135363259	2:104712766-104712766	A	intergenic_variant	MODIFIER	-	rs135363259	-
rs135415091	2:105455886-105455886	A	intergenic_variant	MODIFIER	-	rs135415091	-
rs135434617	7:3317132-3317132	T	intergenic_variant	MODIFIER	-	rs135434617	-
rs135439636	8:87886263-87886263	A	intergenic_variant	MODIFIER	-	rs135439636	-
rs135445984	2:44944598-44944598	T	intergenic_variant	MODIFIER	-	rs135445984	-
rs135455271	13:19295764-19295764	G	intergenic_variant	MODIFIER	-	rs135455271	-
rs135458525	2:45647322-45647322	G	intergenic_variant	MODIFIER	-	rs135458525	-
rs135493413	13:19278940-19278940	T	intergenic_variant	MODIFIER	-	rs135493413	-
rs135507952	16:40674840-40674840	A	intergenic_variant	MODIFIER	-	rs135507952	-
rs135532055	8:80263320-80263320	A	intergenic_variant	MODIFIER	-	rs135532055	-
rs135568379	10:11218508-11218508	C	intergenic_variant	MODIFIER	-	rs135568379	-
rs135572230	3:9317038-9317038	T	intergenic_variant	MODIFIER	-	rs135572230	-
rs135590646	1:106389701-106389701	T	intergenic_variant	MODIFIER	-	rs135590646	-
rs135597257	6:29620151-29620151	G	intergenic_variant	MODIFIER	-	rs135597257	-
rs135612866	2:28339670-28339670	C	intergenic_variant	MODIFIER	-	rs135612866	-
rs135620387	2:18711746-18711746	C	intergenic_variant	MODIFIER	-	rs135620387	-
rs135632417	3:22292653-22292653	A	intergenic_variant	MODIFIER	-	rs135632417	-
rs135651365	26:44002984-44002984	A	intergenic_variant	MODIFIER	-	rs135651365	-
rs135654651	2:45242934-45242934	A	intergenic_variant	MODIFIER	-	rs135654651	-
rs135656596	3:17176522-17176522	C	intergenic_variant	MODIFIER	-	rs135656596	-
rs135696273	5:30136635-30136635	C	intergenic_variant	MODIFIER	-	rs135696273	-
rs135735125	3:21743744-21743744	G	intergenic_variant	MODIFIER	-	rs135735125	-
rs135762399	3:22373594-22373594	T	intergenic_variant	MODIFIER	-	rs135762399	-
rs135778231	20:39306997-39306997	C	intergenic_variant	MODIFIER	-	rs135778231	-
rs135791996	19:35408777-35408777	A	intergenic_variant	MODIFIER	-	rs135791996	-
rs135815881	27:7567339-7567339	G	intergenic_variant	MODIFIER	-	rs135815881	-
rs135836017	14:17253714-17253714	T	intergenic_variant	MODIFIER	-	rs135836017	-
rs135838612	3:22179493-22179493	T	intergenic_variant	MODIFIER	-	rs135838612	-
rs135891857	11:101682108-101682108	A	intergenic_variant	MODIFIER	-	rs135891857	-
rs135902382	14:27462180-27462180	T	intergenic_variant	MODIFIER	-	rs135902382	-
rs135914250	3:22101184-22101184	C	intergenic_variant	MODIFIER	-	rs135914250	-
rs135933052	2:46443383-46443383	A	intergenic_variant	MODIFIER	-	rs135933052	-
rs135934480	14:17063537-17063537	T	intergenic_variant	MODIFIER	-	rs135934480	-
rs135936829	1:151743189-151743189	G	intergenic_variant	MODIFIER	-	rs135936829	-
rs136016366	2:44784058-44784058	A	intergenic_variant	MODIFIER	-	rs136016366	-
rs136023259	25:2846642-2846642	C	intergenic_variant	MODIFIER	-	rs136023259	-
rs136033036	3:23807608-23807608	T	intergenic_variant	MODIFIER	-	rs136033036	-
rs136045492	19:22060557-22060557	G	intergenic_variant	MODIFIER	-	rs136045492	-
rs136055225	8:59607518-59607518	G	intergenic_variant	MODIFIER	-	rs136055225	-
rs136082720	23:27065477-27065477	A	intergenic_variant	MODIFIER	-	rs136082720	-
rs136097891	27:19509142-19509142	A	intergenic_variant	MODIFIER	-	rs136097891	-
rs136171089	8:90704027-90704027	C	intergenic_variant	MODIFIER	-	rs136171089	-
rs136173650	2:28483654-28483654	G	intergenic_variant	MODIFIER	-	rs136173650	-
rs136194212	14:20788372-20788372	G	intergenic_variant	MODIFIER	-	rs136194212	-
rs136209194	2:18329794-18329794	T	intergenic_variant	MODIFIER	-	rs136209194	-
rs136217410	2:45553886-45553886	C	intergenic_variant	MODIFIER	-	rs136217410	-
rs136217976	2:28705550-28705550	G	intergenic_variant	MODIFIER	-	rs136217976	-
rs136224638	7:1846202-1846202	G	intergenic_variant	MODIFIER	-	rs136224638	-
rs136231508	29:36781137-36781137	C	intergenic_variant	MODIFIER	-	rs136231508	-
rs136238667	2:105471109-105471109	C	intergenic_variant	MODIFIER	-	rs136238667	-
rs136240694	8:89593689-89593689	A	intergenic_variant	MODIFIER	-	rs136240694	-
rs136247410	2:44738123-44738123	C	intergenic_variant	MODIFIER	-	rs136247410	-
rs136248132	14:28327333-28327333	T	intergenic_variant	MODIFIER	-	rs136248132	-
rs136251378	2:118789211-118789211	A	intergenic_variant	MODIFIER	-	rs136251378	-
rs136263475	28:9041176-9041176	T	intergenic_variant	MODIFIER	-	rs136263475	-
rs136270766	3:108512973-108512973	C	intergenic_variant	MODIFIER	-	rs136270766	-
rs136278667	8:80093002-80093002	C	intergenic_variant	MODIFIER	-	rs136278667	-
rs136296091	3:8526638-8526638	T	intergenic_variant	MODIFIER	-	rs136296091	-
rs136300562	21:68157459-68157459	C	intergenic_variant	MODIFIER	-	rs136300562	-
rs136321863	8:80642344-80642344	T	intergenic_variant	MODIFIER	-	rs136321863	-
rs136331927	23:27053921-27053921	C	intergenic_variant	MODIFIER	-	rs136331927	-
rs136344290	14:26522395-26522395	C	intergenic_variant	MODIFIER	-	rs136344290	-
rs136348761	8:90700120-90700120	G	intergenic_variant	MODIFIER	-	rs136348761	-
rs136360354	2:98041003-98041003	C	intergenic_variant	MODIFIER	-	rs136360354	-
rs136370224	28:9674499-9674499	T	intergenic_variant	MODIFIER	-	rs136370224	-
rs136394517	8:66685400-66685400	C	intergenic_variant	MODIFIER	-	rs136394517	-
rs136412162	2:98489464-98489464	G	intergenic_variant	MODIFIER	-	rs136412162	-
rs136435118	5:32627846-32627846	G	intergenic_variant	MODIFIER	-	rs136435118	-
rs136448542	8:59026861-59026861	G	intergenic_variant	MODIFIER	-	rs136448542	-
rs136499021	28:9680848-9680848	T	intergenic_variant	MODIFIER	-	rs136499021	-
rs136504343	29:8795455-8795455	A	intergenic_variant	MODIFIER	-	rs136504343	-
rs136507021	21:68585756-68585756	A	intergenic_variant	MODIFIER	-	rs136507021	-
rs136515861	8:80604537-80604537	C	intergenic_variant	MODIFIER	-	rs136515861	-
rs136517057	8:90647555-90647555	A	intergenic_variant	MODIFIER	-	rs136517057	-
rs136517939	6:29763037-29763037	C	intergenic_variant	MODIFIER	-	rs136517939	-
rs136520868	12:10888659-10888659	T	intergenic_variant	MODIFIER	-	rs136520868	-
rs136523342	11:101533266-101533266	A	intergenic_variant	MODIFIER	-	rs136523342	-
rs136532513	27:8110645-8110645	A	intergenic_variant	MODIFIER	-	rs136532513	-
rs136552656	2:118800231-118800231	G	intergenic_variant	MODIFIER	-	rs136552656	-
rs136571913	16:40704573-40704573	C	intergenic_variant	MODIFIER	-	rs136571913	-
rs136575343	2:17767108-17767108	G	intergenic_variant	MODIFIER	-	rs136575343	-
rs136666984	3:23810664-23810664	C	intergenic_variant	MODIFIER	-	rs136666984	-
rs136701558	3:10340276-10340276	C	intergenic_variant	MODIFIER	-	rs136701558	-
rs136717535	29:9950629-9950629	A	intergenic_variant	MODIFIER	-	rs136717535	-
rs136718385	8:80225376-80225376	A	intergenic_variant	MODIFIER	-	rs136718385	-
rs136724823	7:3189503-3189503	G	intergenic_variant	MODIFIER	-	rs136724823	-
rs136752598	10:1299585-1299585	A	intergenic_variant	MODIFIER	-	rs136752598	-
rs136753795	21:68825604-68825604	C	intergenic_variant	MODIFIER	-	rs136753795	-
rs136756359	21:68789641-68789641	G	intergenic_variant	MODIFIER	-	rs136756359	-
rs136756734	5:30141282-30141282	T	intergenic_variant	MODIFIER	-	rs136756734	-
rs136766930	8:66200682-66200682	G	intergenic_variant	MODIFIER	-	rs136766930	-
rs136770834	6:5301548-5301548	G	intergenic_variant	MODIFIER	-	rs136770834	-
rs136787973	15:81156982-81156982	T	intergenic_variant	MODIFIER	-	rs136787973	-
rs136817259	8:58409519-58409519	C	intergenic_variant	MODIFIER	-	rs136817259	-
rs136877327	7:3383393-3383393	C	intergenic_variant	MODIFIER	-	rs136877327	-
rs136885730	2:28961953-28961953	G	intergenic_variant	MODIFIER	-	rs136885730	-
rs136889946	3:21998877-21998877	C	intergenic_variant	MODIFIER	-	rs136889946	-
rs136950112	27:7917012-7917012	C	intergenic_variant	MODIFIER	-	rs136950112	-
rs136957735	23:27595626-27595626	A	intergenic_variant	MODIFIER	-	rs136957735	-
rs136987243	8:58976886-58976886	T	intergenic_variant	MODIFIER	-	rs136987243	-
rs137015467	28:9888062-9888062	A	intergenic_variant	MODIFIER	-	rs137015467	-
rs137030876	2:28716890-28716890	C	intergenic_variant	MODIFIER	-	rs137030876	-
rs137094986	21:68441729-68441729	G	intergenic_variant	MODIFIER	-	rs137094986	-
rs137115760	28:9796159-9796159	T	intergenic_variant	MODIFIER	-	rs137115760	-
rs137132154	21:8492447-8492447	G	intergenic_variant	MODIFIER	-	rs137132154	-
rs137144375	10:11494385-11494385	A	intergenic_variant	MODIFIER	-	rs137144375	-
rs137166291	3:22176830-22176830	T	intergenic_variant	MODIFIER	-	rs137166291	-
rs137183690	19:1457785-1457785	A	intergenic_variant	MODIFIER	-	rs137183690	-
rs137190384	21:67986940-67986940	T	intergenic_variant	MODIFIER	-	rs137190384	-
rs137192398	14:17129308-17129308	G	intergenic_variant	MODIFIER	-	rs137192398	-
rs137234079	2:28481378-28481378	T	intergenic_variant	MODIFIER	-	rs137234079	-
rs137235065	2:119156957-119156957	C	intergenic_variant	MODIFIER	-	rs137235065	-
rs137236911	21:68785342-68785342	T	intergenic_variant	MODIFIER	-	rs137236911	-
rs137256263	6:29131966-29131966	C	intergenic_variant	MODIFIER	-	rs137256263	-
rs137258514	8:58898576-58898576	G	intergenic_variant	MODIFIER	-	rs137258514	-
rs137325652	2:98305564-98305564	A	intergenic_variant	MODIFIER	-	rs137325652	-
rs137326109	7:823116-823116	T	intergenic_variant	MODIFIER	-	rs137326109	-
rs137345052	5:115556310-115556310	T	intergenic_variant	MODIFIER	-	rs137345052	-
rs137377902	15:24098853-24098853	C	intergenic_variant	MODIFIER	-	rs137377902	-
rs137425779	26:44735581-44735581	T	intergenic_variant	MODIFIER	-	rs137425779	-
rs137426440	2:28697949-28697949	G	intergenic_variant	MODIFIER	-	rs137426440	-
rs137429036	3:17322479-17322479	A	intergenic_variant	MODIFIER	-	rs137429036	-
rs137452442	8:59039704-59039704	T	intergenic_variant	MODIFIER	-	rs137452442	-
rs137452529	8:80064753-80064753	G	intergenic_variant	MODIFIER	-	rs137452529	-
rs137464239	5:30303532-30303532	A	intergenic_variant	MODIFIER	-	rs137464239	-
rs137466268	14:16304891-16304891	T	intergenic_variant	MODIFIER	-	rs137466268	-
rs137475488	10:11096142-11096142	G	intergenic_variant	MODIFIER	-	rs137475488	-
rs137539122	14:16557476-16557476	T	intergenic_variant	MODIFIER	-	rs137539122	-
rs137557407	2:44723356-44723356	G	intergenic_variant	MODIFIER	-	rs137557407	-
rs137572282	27:8650210-8650210	G	intergenic_variant	MODIFIER	-	rs137572282	-
rs137578225	24:37914716-37914716	A	intergenic_variant	MODIFIER	-	rs137578225	-
rs137592598	2:28742397-28742397	A	intergenic_variant	MODIFIER	-	rs137592598	-
rs137617728	7:800143-800143	T	intergenic_variant	MODIFIER	-	rs137617728	-
rs137633683	16:79662373-79662373	T	intergenic_variant	MODIFIER	-	rs137633683	-
rs137642080	3:17221111-17221111	T	intergenic_variant	MODIFIER	-	rs137642080	-
rs137663025	14:17329619-17329619	A	intergenic_variant	MODIFIER	-	rs137663025	-
rs137672672	7:63309427-63309427	C	intergenic_variant	MODIFIER	-	rs137672672	-
rs137673447	3:21814857-21814857	C	intergenic_variant	MODIFIER	-	rs137673447	-
rs137743133	8:66774656-66774656	A	intergenic_variant	MODIFIER	-	rs137743133	-
rs137750716	27:19122874-19122874	G	intergenic_variant	MODIFIER	-	rs137750716	-
rs137755104	21:67313079-67313079	A	intergenic_variant	MODIFIER	-	rs137755104	-
rs137765809	14:27518299-27518299	T	intergenic_variant	MODIFIER	-	rs137765809	-
rs137789368	15:82740690-82740690	T	intergenic_variant	MODIFIER	-	rs137789368	-
rs137801265	1:152038340-152038340	G	intergenic_variant	MODIFIER	-	rs137801265	-
rs137806278	2:46349530-46349530	T	intergenic_variant	MODIFIER	-	rs137806278	-
rs137819509	2:45565912-45565912	G	intergenic_variant	MODIFIER	-	rs137819509	-
rs29027640	14:27560772-27560772	T	intergenic_variant	MODIFIER	-	rs29027640	-
rs41589640	26:21477608-21477608	T	intergenic_variant	MODIFIER	-	rs41589640	-
rs41601728	3:108517988-108517988	T	intergenic_variant	MODIFIER	-	rs41601728	-
rs41602450	13:66534746-66534746	G	intergenic_variant	MODIFIER	-	rs41602450	-
rs41628466	24:36528273-36528273	A	intergenic_variant	MODIFIER	-	rs41628466	-
rs41636099	19:47288302-47288302	A	intergenic_variant	MODIFIER	-	rs41636099	-
rs41638571	21:68443890-68443890	C	intergenic_variant	MODIFIER	-	rs41638571	-
rs41641940	19:21659172-21659172	A	intergenic_variant	MODIFIER	-	rs41641940	-
rs41646468	26:21488718-21488718	T	intergenic_variant	MODIFIER	-	rs41646468	-
rs41658565	19:1667151-1667151	T	intergenic_variant	MODIFIER	-	rs41658565	-
rs41719665	14:16968665-16968665	T	intergenic_variant	MODIFIER	-	rs41719665	-
rs41751418	15:24098135-24098135	C	intergenic_variant	MODIFIER	-	rs41751418	-
rs41785538	15:82624354-82624354	T	intergenic_variant	MODIFIER	-	rs41785538	-
rs41835699	14:16207008-16207008	A	intergenic_variant	MODIFIER	-	rs41835699	-
rs41903257	19:22682162-22682162	T	intergenic_variant	MODIFIER	-	rs41903257	-
rs41920936	7:2755247-2755247	C	intergenic_variant	MODIFIER	-	rs41920936	-
rs42046244	24:38068559-38068559	A	intergenic_variant	MODIFIER	-	rs42046244	-
rs42092208	26:21487115-21487115	G	intergenic_variant	MODIFIER	-	rs42092208	-
rs42092328	26:20609382-20609382	G	intergenic_variant	MODIFIER	-	rs42092328	-
rs42118351	27:15033220-15033220	T	intergenic_variant	MODIFIER	-	rs42118351	-
rs42169671	1:152040918-152040918	A	intergenic_variant	MODIFIER	-	rs42169671	-
rs42169677	1:152040371-152040371	C	intergenic_variant	MODIFIER	-	rs42169677	-
rs42169711	1:152036617-152036617	T	intergenic_variant	MODIFIER	-	rs42169711	-
rs42169712	1:152036066-152036066	T	intergenic_variant	MODIFIER	-	rs42169712	-
rs42209634	2:29390629-29390629	G	intergenic_variant	MODIFIER	-	rs42209634	-
rs42234013	12:10744852-10744852	G	intergenic_variant	MODIFIER	-	rs42234013	-
rs42255762	8:81162665-81162665	C	intergenic_variant	MODIFIER	-	rs42255762	-
rs42341236	24:36702489-36702489	G	intergenic_variant	MODIFIER	-	rs42341236	-
rs42341281	24:36631650-36631650	T	intergenic_variant	MODIFIER	-	rs42341281	-
rs42437995	27:8660403-8660403	A	intergenic_variant	MODIFIER	-	rs42437995	-
rs42615160	6:90259125-90259125	T	intergenic_variant	MODIFIER	-	rs42615160	-
rs42615162	6:90260850-90260850	A	intergenic_variant	MODIFIER	-	rs42615162	-
rs42678409	7:63332194-63332194	G	intergenic_variant	MODIFIER	-	rs42678409	-
rs42678419	7:63331094-63331094	C	intergenic_variant	MODIFIER	-	rs42678419	-
rs42679242	7:63325642-63325642	T	intergenic_variant	MODIFIER	-	rs42679242	-
rs42679291	7:63305405-63305405	C	intergenic_variant	MODIFIER	-	rs42679291	-
rs42680248	7:63310088-63310088	C	intergenic_variant	MODIFIER	-	rs42680248	-
rs42830966	10:87384716-87384716	G	intergenic_variant	MODIFIER	-	rs42830966	-
rs43020473	7:3480158-3480158	G	intergenic_variant	MODIFIER	-	rs43020473	-
rs43084120	2:29415796-29415796	G	intergenic_variant	MODIFIER	-	rs43084120	-
rs43085133	24:36579352-36579352	A	intergenic_variant	MODIFIER	-	rs43085133	-
rs43164148	2:28562835-28562835	C	intergenic_variant	MODIFIER	-	rs43164148	-
rs43167595	27:15265051-15265051	A	intergenic_variant	MODIFIER	-	rs43167595	-
rs43256548	1:106263678-106263678	A	intergenic_variant	MODIFIER	-	rs43256548	-
rs43261771	1:106367330-106367330	C	intergenic_variant	MODIFIER	-	rs43261771	-
rs43261814	1:106360120-106360120	G	intergenic_variant	MODIFIER	-	rs43261814	-
rs43289059	1:151427316-151427316	C	intergenic_variant	MODIFIER	-	rs43289059	-
rs43291683	2:17798026-17798026	C	intergenic_variant	MODIFIER	-	rs43291683	-
rs43301401	2:29944810-29944810	C	intergenic_variant	MODIFIER	-	rs43301401	-
rs43301837	2:29956623-29956623	G	intergenic_variant	MODIFIER	-	rs43301837	-
rs43492204	7:3545968-3545968	T	intergenic_variant	MODIFIER	-	rs43492204	-
rs43496537	7:2683634-2683634	T	intergenic_variant	MODIFIER	-	rs43496537	-
rs43500460	7:2511778-2511778	G	intergenic_variant	MODIFIER	-	rs43500460	-
rs43616736	10:10983147-10983147	T	intergenic_variant	MODIFIER	-	rs43616736	-
rs43660742	11:8434353-8434353	T	intergenic_variant	MODIFIER	-	rs43660742	-
rs43703344	2:105237597-105237597	T	intergenic_variant	MODIFIER	-	rs43703344	-
rs43709199	3:18568606-18568606	T	intergenic_variant	MODIFIER	-	rs43709199	-
rs43746848	19:7809872-7809872	T	intergenic_variant	MODIFIER	-	rs43746848	-
rs108948364	10:11170542-11170542	A	intron_variant	MODIFIER	SERINC5	rs108948364	-1
rs108964753	3:22095525-22095525	T	intron_variant	MODIFIER	BCL9	rs108964753	-1
rs108968525	27:15102964-15102964	A	intron_variant	MODIFIER	PRIMPOL	rs108968525	1
rs108968525	27:15102964-15102964	A	intron_variant	MODIFIER	ACSL1	rs108968525	-1
rs108984684	2:97750952-97750952	T	intron_variant	MODIFIER	UNC80	rs108984684	1
rs108987651	3:23547971-23547971	C	intron_variant	MODIFIER	HMGCS2	rs108987651	1
rs108995743	22:11996490-11996490	T	intron_variant	MODIFIER	SCN5A	rs108995743	-1
rs108995818	23:32711766-32711766	C	intron_variant	MODIFIER	-	rs108995818	1
rs109004254	13:31596331-31596331	C	intron_variant	MODIFIER	TRDMT1	rs109004254	-1
rs109006079	10:11176212-11176212	A	intron_variant	MODIFIER	SERINC5	rs109006079	-1
rs109010207	21:68202185-68202185	C	intron_variant	MODIFIER	APOPT1	rs109010207	1
rs109024216	14:62746363-62746363	A	intron_variant	MODIFIER	GRHL2	rs109024216	-1
rs109031573	25:4019341-4019341	C	intron_variant	MODIFIER	SEC14L5	rs109031573	1
rs109033623	14:16341802-16341802	A	intron_variant	MODIFIER	FBXO32	rs109033623	1
rs109039020	25:3596944-3596944	C	intron_variant	MODIFIER	DNAJA3	rs109039020	1
rs109042430	22:11993385-11993385	T	intron_variant	MODIFIER	SCN5A	rs109042430	-1
rs109044085	19:48407091-48407091	T	intron_variant	MODIFIER	TEX2	rs109044085	-1
rs109048523	6:29313768-29313768	G	intron_variant	MODIFIER	UNC5C	rs109048523	1
rs109062599	19:22008922-22008922	A	intron_variant	MODIFIER	NXN	rs109062599	1
rs109070596	5:96050022-96050022	A	intron_variant	MODIFIER	GRIN2B	rs109070596	1
rs109090598	23:27613404-27613404	G	intron_variant	MODIFIER	ABHD16A	rs109090598	1
rs109094399	25:3534294-3534294	G	intron_variant	MODIFIER	CORO7	rs109094399	-1
rs109095315	27:15095945-15095945	A	intron_variant	MODIFIER	PRIMPOL	rs109095315	1
rs109095315	27:15095945-15095945	A	intron_variant	MODIFIER	ACSL1	rs109095315	-1
rs109111573	22:11997866-11997866	C	intron_variant	MODIFIER	SCN5A	rs109111573	-1
rs109113619	18:48274471-48274471	T	intron_variant	MODIFIER	RYR1	rs109113619	1
rs109126534	25:2578879-2578879	T	intron_variant	MODIFIER	ZNF213	rs109126534	1
rs109132908	8:80902564-80902564	A	intron_variant	MODIFIER	DAPK1	rs109132908	1
rs109143678	19:1370093-1370093	T	intron_variant	MODIFIER	CA10	rs109143678	-1
rs109143886	7:3156773-3156773	C	intron_variant	MODIFIER	WNT9A	rs109143886	1
rs109144311	7:3405579-3405579	G	intron_variant	MODIFIER	SNAP47	rs109144311	-1
rs109152382	10:87369911-87369911	T	intron_variant	MODIFIER	IFT43	rs109152382	1
rs109167392	10:10661129-10661129	C	intron_variant	MODIFIER	TENT2	rs109167392	1
rs109169001	25:2586441-2586441	A	intron_variant	MODIFIER	-	rs109169001	1
rs109195644	3:21882807-21882807	T	intron_variant	MODIFIER	GJA5	rs109195644	1
rs109289367	2:44681036-44681036	A	intron_variant	MODIFIER	RIF1	rs109289367	-1
rs109297039	21:68208284-68208284	C	intron_variant	MODIFIER	APOPT1	rs109297039	1
rs109299840	26:20880114-20880114	G	intron_variant	MODIFIER	DNMBP	rs109299840	-1
rs109303535	5:96045679-96045679	G	intron_variant	MODIFIER	GRIN2B	rs109303535	1
rs109330097	23:27997793-27997793	T	intron_variant	MODIFIER	CCHCR1	rs109330097	1
rs109330097	23:27997793-27997793	T	intron_variant	MODIFIER	-	rs109330097	1
rs109337997	10:871462-871462	A	intron_variant	MODIFIER	MCC	rs109337997	1
rs109353976	2:97748159-97748159	C	intron_variant	MODIFIER	UNC80	rs109353976	1
rs109382460	25:3540973-3540973	T	intron_variant	MODIFIER	CORO7	rs109382460	-1
rs109385455	5:97624572-97624572	G	intron_variant	MODIFIER	LRP6	rs109385455	1
rs109391258	22:11995882-11995882	G	intron_variant	MODIFIER	SCN5A	rs109391258	-1
rs109401518	15:81358851-81358851	A	intron_variant	MODIFIER	-	rs109401518	-1
rs109403522	25:2563116-2563116	T	intron_variant	MODIFIER	ZNF205	rs109403522	1
rs109408013	19:22325656-22325656	T	intron_variant	MODIFIER	RPH3AL	rs109408013	1
rs109415140	15:81281488-81281488	C	intron_variant	MODIFIER	-	rs109415140	-1
rs109420945	19:21714004-21714004	G	intron_variant	MODIFIER	ABR	rs109420945	1
rs109446127	2:17856446-17856446	T	intron_variant	MODIFIER	CCDC141	rs109446127	1
rs109446650	3:66841556-66841556	T	intron_variant	MODIFIER	MIGA1	rs109446650	-1
rs109448914	25:3932759-3932759	G	intron_variant	MODIFIER	UBN1	rs109448914	1
rs109449014	25:4057531-4057531	C	intron_variant	MODIFIER	NAGPA	rs109449014	-1
rs109457909	21:68625952-68625952	T	intron_variant	MODIFIER	ASPG	rs109457909	1
rs109473915	20:39088930-39088930	G	intron_variant	MODIFIER	PRLR	rs109473915	1
rs109474992	25:38415183-38415183	A	intron_variant	MODIFIER	ZDHHC4	rs109474992	1
rs109479738	21:68481718-68481718	T	intron_variant	MODIFIER	TDRD9	rs109479738	1
rs109479738	21:68481718-68481718	T	intron_variant	MODIFIER	RD3L	rs109479738	-1
rs109483499	15:81320750-81320750	C	intron_variant	MODIFIER	-	rs109483499	-1
rs109505632	26:20875877-20875877	C	intron_variant	MODIFIER	DNMBP	rs109505632	-1
rs109537764	2:97747517-97747517	T	intron_variant	MODIFIER	UNC80	rs109537764	1
rs109540393	23:24899816-24899816	A	intron_variant	MODIFIER	TRAM2	rs109540393	-1
rs109540393	23:24899816-24899816	A	intron_variant	MODIFIER	-	rs109540393	-1
rs109551426	10:1809399-1809399	A	intron_variant	MODIFIER	EPB41L4A	rs109551426	1
rs109554367	8:59380108-59380108	G	intron_variant	MODIFIER	UNC13B	rs109554367	1
rs109576367	8:59405333-59405333	T	intron_variant	MODIFIER	UNC13B	rs109576367	1
rs109580074	25:2585032-2585032	T	intron_variant	MODIFIER	-	rs109580074	1
rs109585354	23:27523736-27523736	A	intron_variant	MODIFIER	HSPA1L	rs109585354	1
rs109591642	8:90797446-90797446	G	intron_variant	MODIFIER	PLPPR1	rs109591642	1
rs109595393	25:3559998-3559998	C	intron_variant	MODIFIER	CORO7	rs109595393	-1
rs109602761	5:29998881-29998881	A	intron_variant	MODIFIER	FAIM2	rs109602761	1
rs109611333	14:3511994-3511994	A	intron_variant	MODIFIER	TRAPPC9	rs109611333	1
rs109615702	25:3559222-3559222	G	intron_variant	MODIFIER	CORO7	rs109615702	-1
rs109638820	21:68210265-68210265	C	intron_variant	MODIFIER	APOPT1	rs109638820	1
rs109647277	11:86567116-86567116	T	intron_variant	MODIFIER	ROCK2	rs109647277	1
rs109647300	25:3529015-3529015	C	intron_variant	MODIFIER	CORO7	rs109647300	-1
rs109647300	25:3529015-3529015	C	intron_variant	MODIFIER	VASN	rs109647300	1
rs109655593	14:3388322-3388322	C	intron_variant	MODIFIER	TRAPPC9	rs109655593	1
rs109662618	23:19847224-19847224	T	intron_variant	MODIFIER	CYP39A1	rs109662618	-1
rs109692752	21:68499388-68499388	T	intron_variant	MODIFIER	TDRD9	rs109692752	1
rs109705822	25:3554022-3554022	C	intron_variant	MODIFIER	CORO7	rs109705822	-1
rs109726722	10:11171949-11171949	G	intron_variant	MODIFIER	SERINC5	rs109726722	-1
rs109727000	25:3924273-3924273	G	intron_variant	MODIFIER	UBN1	rs109727000	1
rs109737668	6:29319235-29319235	A	intron_variant	MODIFIER	UNC5C	rs109737668	1
rs109751397	23:3737751-3737751	A	intron_variant	MODIFIER	DST	rs109751397	1
rs109756952	25:3562806-3562806	T	intron_variant	MODIFIER	CORO7	rs109756952	-1
rs109758595	21:68252224-68252224	G	intron_variant	MODIFIER	KLC1	rs109758595	1
rs109770037	21:68362665-68362665	T	intron_variant	MODIFIER	PPP1R13B	rs109770037	-1
rs109775301	10:11153653-11153653	T	intron_variant	MODIFIER	SERINC5	rs109775301	-1
rs109786488	23:27593655-27593655	G	intron_variant	MODIFIER	LY6G6D	rs109786488	-1
rs109790776	19:48313757-48313757	G	intron_variant	MODIFIER	ERN1	rs109790776	-1
rs109794604	3:20617584-20617584	G	intron_variant	MODIFIER	OTUD7B	rs109794604	1
rs109798623	8:81014959-81014959	T	intron_variant	MODIFIER	FBP2	rs109798623	-1
rs109805933	25:3593752-3593752	T	intron_variant	MODIFIER	DNAJA3	rs109805933	1
rs109812987	23:27481704-27481704	C	intron_variant	MODIFIER	SLC44A4	rs109812987	1
[truncated: 504 more rows]

## Sheet: T8_Methylated_aseQTLs
Supplementary Table 8 - aseQTLs methylation percentage
[truncated: 17 more rows]

[truncated: 4 more sheets: T9_TFBS, T10_miRNA-BS, T11_miRNA_gene_targets, T12 - all_results]
